# Supplementary material for: Three-dimensional wide-field fluorescence microscopy for transcranial mapping of cortical microcirculation
Source: Nat Commun. 2022 Dec 28;13:7969. doi: 10.1038/s41467-022-35733-0 (PMC9797555; doi:10.1038/s41467-022-35733-0)
Supplement: Supplementary file 7 — Source Data [file 41467_2022_35733_MOESM7_ESM.xlsx]

## Sheet: Fig. 1b
Fig. 1b
Lateral displacement (μm)	1.82482	3.64964	5.47445	7.29927	9.12409	10.9489	12.7737	14.5985	16.4234	18.2482	20.073	21.8978	23.7226	25.5474	27.3723	29.1971	31.0219	32.8467	34.6715	36.4964	38.3212	40.146	41.9708	43.7956	45.6204	47.4453	49.2701	51.0949	52.9197	54.7445	56.5693	58.3942	60.219	62.0438
Intensity (arb. units)	0.00192534	0.00165276	0.00110761	0.000987936	0.00129376	0.00251571	0.0046538	0.00912278	0.0159227	0.0295445	0.0499882	0.221149	0.543027	0.752239	0.848786	0.918125	0.960255	0.987546	1	0.783271	0.33736	0.0904917	0.0426677	0.0151937	0.00806996	0.00373395	0.00218569	0.00157458	0.00190061	0.00199448	0.0018562	0.00134029	0.000446765	0

## Sheet: Fig. 1c
Fig. 1c
	Full FOV	Depth (μm)															Edge FOV	Depth (μm)
		0	50	100	150	200	250	300	350	400	450	500	550	600				0	50	100	150	200	250	300	350	400	450	500	550	600
Ellipticity	point1	-0.545768	-0.545073	-0.503134	-0.391226	-0.230446	-0.0352688	0.134522	0.28678	0.417149	0.522159	0.595414	0.633038	0.638672		Ellipticity	point1	-0.556883	-0.569413	-0.568589	-0.532357	-0.458305	-0.334814	-0.169457	-0.00327948	0.175824	0.322903	0.464565	0.55646	0.613513
	point2	-0.577025	-0.574142	-0.52236	-0.395671	-0.219938	-0.0270356	0.145296	0.294731	0.436957	0.540318	0.625098	0.649734	0.652892			point2	-0.573167	-0.585809	-0.580276	-0.539639	-0.458402	-0.323694	-0.150365	0.0183993	0.194213	0.356126	0.489295	0.576221	0.634342
	point3	-0.599642	-0.594177	-0.534574	-0.411584	-0.234816	-0.0441156	0.132749	0.292385	0.435606	0.547598	0.615025	0.664282	0.665318			point3	-0.588577	-0.594901	-0.580541	-0.53716	-0.455864	-0.320131	-0.147674	0.0269954	0.208425	0.362793	0.494901	0.582614	0.634818
	point4	-0.619639	-0.607758	-0.549677	-0.416832	-0.240668	-0.0642111	0.0983515	0.294604	0.44549	0.501178	0.640779	0.679207	0.680922			point4	-0.558118	-0.56802	-0.555431	-0.5041	-0.417882	-0.272108	-0.103551	0.0524967	0.21431	0.358763	0.491765	0.58082	0.631936
	point5	-0.641153	-0.62093	-0.55831	-0.420567	-0.243812	-0.0459507	0.139361	0.245668	0.414412	0.561155	0.654456	0.693793	0.68848			point5	-0.557415	-0.567039	-0.558692	-0.515541	-0.42321	-0.27176	-0.101873	0.0717114	0.240873	0.385834	0.513482	0.592022	0.64409
	point6	-0.650176	-0.620572	-0.567851	-0.429796	-0.25232	-0.0483449	0.138056	0.260767	0.38924	0.564879	0.660584	0.696953	0.694842			Fitted	-0.566749	-0.57765	-0.56683	-0.52867	-0.44077	-0.303762	-0.137391	0.0363673	0.204184	0.359105	0.489818	0.577946	0.631695
	point7	-0.653578	-0.631706	-0.563905	-0.428618	-0.250275	-0.0466823	0.0903438	0.297786	0.394917	0.575918	0.668219	0.679112	0.70839
	point8	-0.663287	-0.639711	-0.569108	-0.428986	-0.268383	-0.0518367	0.12095	0.29353	0.44489	0.567488	0.658728	0.651098	0.690867
	point9	-0.665958	-0.644186	-0.575898	-0.442902	-0.247182	-0.0829303	0.13924	0.295076	0.453118	0.566199	0.666038	0.636689	0.706394
	point10	-0.675009	-0.65661	-0.585962	-0.450023	-0.242121	-0.0633792	0.135017	0.284867	0.446667	0.545373	0.665568	0.71358	0.683075			Central FOV
	point11	-0.662776	-0.644263	-0.576003	-0.439192	-0.213271	-0.0645261	0.128065	0.293579	0.445875	0.528972	0.643724	0.700684	0.666146				0	50	100	150	200	250	300	350	400	450	500	550	600
	point12	-0.654206	-0.638234	-0.567833	-0.436057	-0.265833	-0.0632657	0.119113	0.258213	0.439818	0.50716	0.622588	0.717178	0.652656		Ellipticity	point1	-0.66643	-0.64939	-0.576914	-0.419342	-0.22723	-0.0248868	0.169575	0.341325	0.503464	0.626041	0.704714	0.730439	0.7136
	point13	-0.644375	-0.631407	-0.567534	-0.437538	-0.26395	-0.0648622	0.104569	0.239366	0.440197	0.56921	0.621375	0.7115	0.712506			point2	-0.656241	-0.653065	-0.602332	-0.469699	-0.282966	-0.0700231	0.131695	0.302115	0.463643	0.58993	0.676054	0.715175	0.714952
	point14	-0.629738	-0.618926	-0.559061	-0.432921	-0.269739	-0.0776362	0.107575	0.259168	0.426725	0.566471	0.5983	0.710261	0.706852			point3	-0.65793	-0.658379	-0.611437	-0.475818	-0.280924	-0.0632494	0.143425	0.317259	0.473536	0.596346	0.687645	0.734269	0.732406
	point15	-0.614061	-0.603395	-0.54499	-0.416935	-0.267502	-0.0507817	0.137973	0.299622	0.421976	0.554834	0.587138	0.699335	0.700075			point4	-0.655217	-0.644185	-0.583916	-0.442858	-0.247069	-0.0366565	0.162624	0.329225	0.484472	0.601918	0.692579	0.73596	0.725413
	point16	-0.591617	-0.581846	-0.528594	-0.4053	-0.263541	-0.0480874	0.123922	0.277511	0.389056	0.548553	0.656824	0.694623	0.699089			point5	-0.663594	-0.646646	-0.582333	-0.440551	-0.246849	-0.0340953	0.165336	0.3352	0.49483	0.61601	0.698917	0.729115	0.721262
	point17	-0.557471	-0.546994	-0.498672	-0.374916	-0.254246	-0.0701165	0.110541	0.270398	0.407476	0.517671	0.647949	0.671812	0.690748			Fitted	-0.659909	-0.65021	-0.591455	-0.450268	-0.255625	-0.0461713	0.152153	0.328882	0.481582	0.606273	0.692523	0.7287	0.721575
	point18	-0.53795	-0.545122	-0.51002	-0.397306	-0.231049	-0.032402	0.148263	0.293465	0.42437	0.519155	0.589336	0.627778	0.631921
	point19	-0.562448	-0.561975	-0.508123	-0.402101	-0.223573	-0.042453	0.139122	0.291602	0.45537	0.528387	0.628504	0.664702	0.646412
	point20	-0.585308	-0.58206	-0.528939	-0.389687	-0.229685	-0.0380484	0.135504	0.283889	0.422881	0.547009	0.606325	0.644464	0.6644			Edge FOV
	point21	-0.615928	-0.610888	-0.554119	-0.42347	-0.239374	-0.0381715	0.126283	0.300866	0.439958	0.511395	0.662749	0.685876	0.683605				0	50	100	150	200	250	300	350	400	450	500	550	600
	point22	-0.644935	-0.630356	-0.57186	-0.432387	-0.250467	-0.0446572	0.138675	0.266283	0.450687	0.515536	0.595642	0.704016	0.694989		Ellipticity	point1	-0.522521	-0.532976	-0.500408	-0.384514	-0.21521	-0.0206132	0.156496	0.311421	0.443328	0.535209	0.603841	0.639185	0.643449
	point23	-0.651659	-0.637332	-0.590744	-0.434427	-0.255372	-0.060857	0.134577	0.269072	0.458945	0.572407	0.65063	0.665961	0.690956			point2	-0.538303	-0.545292	-0.510084	-0.397354	-0.231129	-0.0323579	0.148295	0.293458	0.424437	0.519326	0.589651	0.628357	0.634237
	point24	-0.656692	-0.641473	-0.574345	-0.435878	-0.216431	-0.0519223	0.129898	0.298489	0.40497	0.57318	0.654386	0.645713	0.689385			point3	-0.577474	-0.574334	-0.52259	-0.395652	-0.219899	-0.0270685	0.145415	0.294797	0.437062	0.540559	0.615433	0.650403	0.654232
	point25	-0.675244	-0.658205	-0.577641	-0.421124	-0.251691	-0.0509452	0.109526	0.290004	0.405555	0.569783	0.679015	0.694758	0.695061			point4	-0.562881	-0.562175	-0.508277	-0.38973	-0.223606	-0.0381122	0.135484	0.283817	0.422896	0.528643	0.606787	0.645173	0.647796
	point26	-0.655449	-0.555223	-0.559378	-0.448205	-0.26026	-0.0550504	0.116318	0.308001	0.445184	0.582576	0.65849	0.721614	0.674982			point5	-0.567643	-0.575243	-0.538113	-0.417111	-0.23445	-0.0311842	0.155776	0.313019	0.452695	0.553336	0.622821	0.657547	0.658763
	point27	-0.670364	-0.63232	-0.57909	-0.417823	-0.260929	-0.0747068	0.143838	0.294341	0.443996	0.545165	0.679709	0.698366	0.654548			Fitted	-0.553837	-0.557572	-0.516732	-0.396823	-0.222832	-0.0322029	0.147394	0.303253	0.43291	0.535977	0.608318	0.643753	0.647763
	point28	-0.667739	-0.651081	-0.584178	-0.382185	-0.24977	-0.047414	0.148404	0.309733	0.459789	0.52823	0.662103	0.7293	0.713633
	point29	-0.640016	-0.652138	-0.56078	-0.439308	-0.23236	-0.0572217	0.130513	0.292794	0.442275	0.565955	0.671495	0.704931	0.719048
	point30	-0.64104	-0.625573	-0.564269	-0.445605	-0.267495	-0.0635868	0.1268	0.286303	0.439301	0.584583	0.642791	0.724094	0.71703
	point31	-0.627006	-0.626292	-0.554053	-0.42947	-0.261318	-0.0719136	0.1009	0.25988	0.413703	0.565636	0.632233	0.70326	0.702673
	point32	-0.611939	-0.613198	-0.54825	-0.43504	-0.268467	-0.0470354	0.135118	0.263594	0.405986	0.570301	0.622703	0.698918	0.700641
	point33	-0.586017	-0.602675	-0.529805	-0.427075	-0.258046	-0.0450865	0.109549	0.26747	0.40704	0.55527	0.6165	0.680887	0.689406
	point34	-0.557146	-0.582022	-0.506863	-0.402958	-0.249397	-0.0785161	0.103876	0.258594	0.42431	0.534138	0.656066	0.674385	0.68714
	point35	-0.522578	-0.532976	-0.500408	-0.384508	-0.215267	-0.0207236	0.156456	0.31138	0.44338	0.535236	0.603813	0.639174	0.642412
	point36	-0.567678	-0.575123	-0.537945	-0.417087	-0.234335	-0.0311511	0.15581	0.31303	0.452745	0.553326	0.622819	0.657519	0.657696
	point37	-0.600105	-0.602195	-0.553637	-0.423602	-0.237814	-0.0351791	0.148425	0.315612	0.462939	0.570997	0.644896	0.678474	0.672164
	point38	-0.616435	-0.613741	-0.554356	-0.418135	-0.236175	-0.0602242	0.124872	0.304112	0.449863	0.561544	0.6628	0.672957	0.67374
	point39	-0.631135	-0.617964	-0.55755	-0.425225	-0.251668	-0.049863	0.146624	0.299302	0.457492	0.574131	0.609172	0.704697	0.694757
	point40	-0.657062	-0.646519	-0.580024	-0.433531	-0.243615	-0.0357868	0.13465	0.314521	0.42995	0.590806	0.640799	0.705087	0.697741
	point41	-0.671608	-0.656516	-0.593749	-0.445763	-0.253507	-0.0543731	0.155507	0.277288	0.424066	0.588027	0.670026	0.71037	0.698016
	point42	-0.668022	-0.649371	-0.576593	-0.43465	-0.258731	-0.0371249	0.120356	0.272706	0.418464	0.574822	0.67727	0.678592	0.684277
	point43	-0.655588	-0.654508	-0.570703	-0.44681	-0.250161	-0.0591518	0.117541	0.279007	0.470008	0.555534	0.675717	0.654027	0.665875
	point44	-0.668867	-0.567697	-0.589817	-0.440622	-0.233091	-0.0436104	0.130135	0.279829	0.459082	0.537924	0.677406	0.725883	0.707629
	point45	-0.660552	-0.639797	-0.581328	-0.439587	-0.277127	-0.0861574	0.151165	0.30944	0.464674	0.542824	0.67633	0.716114	0.703694
	point46	-0.654507	-0.64596	-0.581751	-0.434417	-0.267678	-0.0682022	0.143757	0.314404	0.453132	0.529459	0.665413	0.72137	0.706843
	point47	-0.645469	-0.641451	-0.57529	-0.423891	-0.230819	-0.0457477	0.141418	0.305474	0.452532	0.581864	0.645107	0.701266	0.698026
	point48	-0.638024	-0.633906	-0.572915	-0.404621	-0.265531	-0.0464123	0.13347	0.297907	0.446522	0.580332	0.631109	0.719089	0.719218
	point49	-0.60916	-0.630799	-0.557276	-0.406556	-0.265203	-0.0594196	0.127082	0.292207	0.419731	0.580371	0.631084	0.694832	0.698689
	point50	-0.583299	-0.606	-0.540901	-0.419504	-0.231731	-0.0584891	0.0978346	0.260177	0.432492	0.556899	0.670667	0.676088	0.686332
	point51	-0.560067	-0.58695	-0.52933	-0.448866	-0.251209	-0.0333653	0.112611	0.27441	0.422196	0.562192	0.655555	0.702007	0.679889
	point52	-0.529817	-0.550335	-0.526768	-0.410693	-0.221708	-0.0136968	0.172249	0.326443	0.45682	0.548103	0.609433	0.640426	0.640789
	point53	-0.564749	-0.578323	-0.549557	-0.421171	-0.228711	-0.0165175	0.166103	0.323132	0.460514	0.558141	0.624317	0.661039	0.661452
	point54	-0.58113	-0.586183	-0.54225	-0.406875	-0.217985	-0.0170357	0.164697	0.322095	0.462715	0.576175	0.648836	0.682009	0.673003
	point55	-0.612946	-0.609513	-0.55501	-0.410917	-0.219701	-0.0175404	0.139369	0.293073	0.468282	0.580436	0.654435	0.689342	0.687087
	point56	-0.6219	-0.612769	-0.549679	-0.410158	-0.224998	-0.0465095	0.156964	0.288158	0.427995	0.556809	0.676395	0.712561	0.698677
	point57	-0.649773	-0.638772	-0.573138	-0.426857	-0.240509	-0.0369463	0.13951	0.325963	0.471757	0.551542	0.633153	0.709665	0.701318
	point58	-0.659901	-0.647172	-0.573987	-0.416309	-0.228575	-0.0360485	0.140791	0.318709	0.473668	0.589565	0.615565	0.655788	0.663887
	point59	-0.665376	-0.652812	-0.581794	-0.434723	-0.230413	-0.0325629	0.167839	0.320226	0.464585	0.594639	0.676704	0.725727	0.701838
	point60	-0.668363	-0.654634	-0.581011	-0.435492	-0.230778	-0.0254956	0.157258	0.315715	0.461564	0.588356	0.685674	0.710932	0.701771
	point61	-0.669331	-0.655325	-0.581789	-0.434605	-0.225082	-0.0317417	0.155178	0.303025	0.433229	0.588714	0.677797	0.731369	0.712638
	point62	-0.668963	-0.656384	-0.521242	-0.431198	-0.247337	-0.0454994	0.143558	0.285306	0.441003	0.588812	0.687543	0.699111	0.68243
	point63	-0.646556	-0.640899	-0.583889	-0.419616	-0.238981	-0.0304495	0.134494	0.289418	0.436999	0.55719	0.68736	0.732186	0.717629
	point64	-0.629385	-0.64105	-0.568212	-0.435716	-0.254891	-0.0564322	0.120492	0.313696	0.466381	0.534599	0.674293	0.720099	0.715386
	point65	-0.610227	-0.626374	-0.579814	-0.426035	-0.245536	-0.0447633	0.130182	0.311417	0.466889	0.590334	0.664024	0.712405	0.711626
	point66	-0.583491	-0.613993	-0.569364	-0.408433	-0.250688	-0.0464389	0.147063	0.297714	0.450374	0.572846	0.647452	0.695242	0.701843
	point67	-0.547842	-0.591676	-0.559221	-0.411634	-0.25296	-0.0513033	0.1487	0.29342	0.452281	0.581644	0.648156	0.697036	0.700991
	point68	-0.652069	-0.56173	-0.545717	-0.399831	-0.248836	-0.0461194	0.135053	0.277193	0.434105	0.566015	0.664185	0.677453	0.686979
	point69	-0.524892	-0.547566	-0.528386	-0.422266	-0.231303	-0.0206865	0.171457	0.322923	0.454252	0.544698	0.608964	0.64156	0.640789
	point70	-0.558138	-0.576379	-0.549407	-0.422142	-0.221344	-0.00537691	0.18719	0.336764	0.47084	0.563374	0.628357	0.661695	0.663291
	point71	-0.582351	-0.592239	-0.551286	-0.417597	-0.215402	-0.0119596	0.173032	0.272267	0.476561	0.581359	0.653633	0.686957	0.679807
	point72	-0.607983	-0.612308	-0.555627	-0.401113	-0.20337	-0.00232089	0.122978	0.331266	0.477584	0.581202	0.655362	0.687172	0.687961
	point73	-0.624519	-0.620974	-0.559962	-0.411924	-0.221315	-0.0596262	0.178634	0.331054	0.419411	0.593692	0.679783	0.715441	0.703162
	point74	-0.641884	-0.630714	-0.565692	-0.414114	-0.232958	-0.0176962	0.164834	0.326813	0.475742	0.609736	0.696918	0.711767	0.704651
	point75	-0.655548	-0.640139	-0.576303	-0.425052	-0.24773	-0.019991	0.165515	0.295855	0.476164	0.539845	0.623992	0.732293	0.710723
	point76	-0.674967	-0.658817	-0.594844	-0.444429	-0.249314	-0.0352659	0.163853	0.287944	0.482469	0.596927	0.622798	0.728582	0.717154
	point77	-0.671664	-0.65451	-0.584832	-0.435147	-0.216199	-0.0338285	0.146499	0.324062	0.483478	0.603331	0.678796	0.668531	0.669476
	point78	-0.674158	-0.659848	-0.587617	-0.432958	-0.242354	-0.0356136	0.139828	0.323278	0.477193	0.602186	0.693652	0.663099	0.71515
	point79	-0.66962	-0.655665	-0.58934	-0.423027	-0.232409	-0.0300691	0.142466	0.326824	0.478827	0.599961	0.695013	0.736296	0.713666
	point80	-0.656317	-0.647216	-0.574038	-0.427477	-0.236169	-0.0427524	0.149262	0.324497	0.461768	0.591834	0.691105	0.72933	0.71668
	point81	-0.635677	-0.626915	-0.563443	-0.440846	-0.245648	-0.0475362	0.138836	0.308364	0.464559	0.596673	0.688356	0.730617	0.732404
	point82	-0.626796	-0.625333	-0.569533	-0.420118	-0.224754	-0.0368393	0.131636	0.29979	0.441008	0.564154	0.694201	0.736707	0.714445
	point83	-0.590519	-0.593179	-0.53972	-0.430197	-0.235051	-0.0437947	0.156716	0.28569	0.443918	0.564372	0.670281	0.712605	0.708944
	point84	-0.575285	-0.583419	-0.546874	-0.401644	-0.252355	-0.0332387	0.149572	0.320361	0.433485	0.541308	0.65702	0.704886	0.705575
	point85	-0.557792	-0.572199	-0.545909	-0.418681	-0.255846	-0.0489873	0.158556	0.30695	0.452503	0.579783	0.651844	0.697301	0.678665
	point86	-0.510308	-0.579124	-0.543601	-0.408664	-0.221162	-0.00730931	0.180813	0.330402	0.459161	0.549937	0.609619	0.642465	0.644554
	point87	-0.568656	-0.540755	-0.52737	-0.409852	-0.225141	-0.0344442	0.141644	0.295519	0.434384	0.539902	0.611494	0.651659	0.652495
	point88	-0.595533	-0.551904	-0.52065	-0.416791	-0.238702	-0.0226617	0.161797	0.313826	0.458256	0.568675	0.649063	0.683018	0.679597
	point89	-0.535802	-0.599355	-0.54902	-0.412528	-0.218991	-0.0113151	0.134957	0.326289	0.468984	0.580047	0.657518	0.692217	0.695011
	point90	-0.614663	-0.612083	-0.552698	-0.408902	-0.218485	-0.0440876	0.170529	0.290698	0.433873	0.592742	0.676796	0.716973	0.706197
	point91	-0.644792	-0.638627	-0.570705	-0.412638	-0.220102	-0.0494971	0.148198	0.322862	0.473715	0.568329	0.627566	0.706331	0.696432
	point92	-0.65707	-0.647062	-0.575809	-0.414069	-0.212557	-0.0238569	0.154439	0.34113	0.452542	0.538254	0.621394	0.734701	0.712867
	point93	-0.674985	-0.664027	-0.587944	-0.427771	-0.235417	-0.0526748	0.126865	0.292159	0.423457	0.545573	0.672255	0.707321	0.671201
	point94	-0.676635	-0.665484	-0.589417	-0.424828	-0.228277	-0.0186625	0.167065	0.302486	0.474562	0.590136	0.697533	0.673357	0.711019
	point95	-0.670123	-0.65857	-0.58074	-0.418802	-0.22904	-0.0155842	0.171653	0.307727	0.487298	0.608228	0.691196	0.663742	0.717985
	point96	-0.664192	-0.651692	-0.575257	-0.418871	-0.227401	-0.0068959	0.180663	0.276749	0.489515	0.609212	0.707001	0.724697	0.723113
	point97	-0.66	-0.651763	-0.587788	-0.43563	-0.247617	-0.0319231	0.130633	0.324646	0.506101	0.623003	0.700967	0.739488	0.718697
	point98	-0.636159	-0.632336	-0.535447	-0.41435	-0.225168	-0.0284756	0.14714	0.339432	0.48627	0.610094	0.694325	0.739851	0.722614
	point99	-0.616803	-0.597855	-0.56896	-0.413554	-0.250136	-0.021732	0.170957	0.322419	0.472464	0.59897	0.681645	0.729103	0.721464
	point100	-0.590458	-0.583184	-0.562974	-0.413613	-0.246086	-0.0172517	0.1673	0.301785	0.450791	0.581361	0.676318	0.729584	0.711712
	point101	-0.570138	-0.557994	-0.551296	-0.426768	-0.225347	-0.0236421	0.160274	0.350595	0.457765	0.584934	0.661372	0.71941	0.701248
	point102	-0.539312	-0.61704	-0.530296	-0.419857	-0.224321	-0.0261284	0.18099	0.331854	0.449797	0.566396	0.650128	0.693733	0.683982
	point103	-0.500242	-0.528142	-0.517462	-0.415949	-0.231911	-0.015238	0.171642	0.322443	0.452855	0.545626	0.608864	0.641136	0.646782
	point104	-0.53176	-0.553554	-0.527369	-0.406994	-0.228458	-0.0169285	0.128109	0.31278	0.44238	0.539941	0.614575	0.654666	0.657997
	point105	-0.566222	-0.587069	-0.552964	-0.418544	-0.222987	-0.0133618	0.165146	0.324139	0.422623	0.564494	0.636607	0.674511	0.690441
	point106	-0.590672	-0.602105	-0.554728	-0.409162	-0.216015	-0.01189	0.16962	0.31548	0.462299	0.566469	0.621212	0.680408	0.672471
	point107	-0.612638	-0.615674	-0.576551	-0.40533	-0.20867	-0.0142008	0.165536	0.281676	0.456961	0.57717	0.645552	0.685696	0.699889
	point108	-0.63433	-0.62972	-0.576013	-0.418386	-0.219401	-0.0370452	0.14116	0.290459	0.435389	0.538525	0.664454	0.705111	0.705508
	point109	-0.648359	-0.632493	-0.55764	-0.409646	-0.22396	-0.0362815	0.144226	0.295882	0.442651	0.588254	0.672808	0.709586	0.718604
	point110	-0.666728	-0.648414	-0.568461	-0.419905	-0.219005	-0.0569803	0.176512	0.327003	0.466542	0.616886	0.700818	0.734134	0.707945
	point111	-0.672101	-0.652739	-0.564549	-0.417162	-0.219447	-0.00617868	0.170918	0.32772	0.475284	0.622399	0.699416	0.727156	0.720879
	point112	-0.666461	-0.648544	-0.570407	-0.414912	-0.223366	-0.0116631	0.171152	0.326772	0.474291	0.587801	0.686728	0.730274	0.689016
	point113	-0.659793	-0.645682	-0.571065	-0.416112	-0.222028	-0.0127459	0.142423	0.347262	0.499465	0.577825	0.670473	0.733756	0.669136
	point114	-0.644682	-0.635285	-0.57021	-0.421403	-0.238215	-0.0355847	0.152411	0.308372	0.460434	0.549242	0.632883	0.716811	0.704744
	point115	-0.637762	-0.633739	-0.575736	-0.428909	-0.238554	-0.0424522	0.17917	0.297122	0.448427	0.55298	0.637779	0.676745	0.728259
	point116	-0.617801	-0.624204	-0.574135	-0.43155	-0.233732	-0.032694	0.145713	0.305108	0.456134	0.591974	0.686185	0.663622	0.726913
	point117	-0.582456	-0.594006	-0.549679	-0.419831	-0.229203	-0.0121954	0.183777	0.352096	0.508182	0.616279	0.710479	0.726267	0.713528
	point118	-0.559716	-0.581245	-0.546383	-0.421186	-0.236422	-0.0196555	0.169894	0.337622	0.492871	0.605919	0.695524	0.748506	0.720311
	point119	-0.542174	-0.56427	-0.543854	-0.437871	-0.258571	-0.0163231	0.169259	0.3312	0.481759	0.573449	0.664732	0.709858	0.686729
	point120	-0.506934	-0.539278	-0.533204	-0.444076	-0.259218	-0.0399594	0.153679	0.316075	0.446263	0.544686	0.607563	0.642419	0.6467
	point121	-0.535363	-0.565713	-0.550304	-0.44418	-0.256205	-0.0269924	0.159719	0.308712	0.447129	0.547584	0.61821	0.655672	0.659053
	point122	-0.560154	-0.584726	-0.554729	-0.43689	-0.237328	-0.0387398	0.161392	0.343269	0.44873	0.555234	0.632476	0.668278	0.668464
	point123	-0.585156	-0.59752	-0.556525	-0.421786	-0.223667	-0.0197378	0.167532	0.32053	0.462493	0.536942	0.651488	0.691238	0.697245
	point124	-0.628848	-0.649355	-0.570533	-0.428919	-0.22723	-0.0161478	0.117639	0.276676	0.407345	0.57169	0.618061	0.710347	0.703017
	point125	-0.653804	-0.619163	-0.569707	-0.419342	-0.225424	-0.00145462	0.176784	0.316338	0.465549	0.578391	0.665104	0.680844	0.713358
	point126	-0.613475	-0.627829	-0.584302	-0.422305	-0.227212	-0.0248868	0.140896	0.334754	0.443361	0.558832	0.672064	0.664383	0.720383
	point127	-0.653547	-0.641185	-0.570454	-0.410691	-0.210322	-0.0761679	0.139064	0.289265	0.44096	0.550071	0.694421	0.707582	0.7136
	point128	-0.66643	-0.64939	-0.576914	-0.417434	-0.224839	-0.0111217	0.130474	0.30155	0.437639	0.588346	0.704971	0.733288	0.723919
	point129	-0.669877	-0.653077	-0.58133	-0.422368	-0.23187	-0.0117471	0.163666	0.290959	0.470092	0.605972	0.690432	0.73934	0.713812
	point130	-0.654162	-0.639508	-0.575201	-0.422962	-0.23006	-0.0229578	0.176041	0.290619	0.484618	0.61386	0.684395	0.730439	0.689149
	point131	-0.642425	-0.635324	-0.573086	-0.420281	-0.22535	-0.0231711	0.18001	0.326748	0.495343	0.626041	0.661567	0.729852	0.674314
	point132	-0.620457	-0.619686	-0.564476	-0.419541	-0.234184	-0.0405624	0.169575	0.345176	0.503464	0.601842	0.661764	0.731272	0.727081
	point133	-0.611247	-0.619472	-0.55773	-0.429697	-0.266959	-0.0450385	0.167093	0.341325	0.459424	0.586277	0.642377	0.708491	0.73136
	point134	-0.589711	-0.601554	-0.568634	-0.453114	-0.282921	-0.0548826	0.155015	0.342478	0.451483	0.565844	0.638335	0.706003	0.727245
	point135	-0.569513	-0.589477	-0.566926	-0.456204	-0.237081	-0.0235469	0.144995	0.327666	0.49818	0.570916	0.700324	0.688748	0.715672
	point136	-0.542235	-0.570864	-0.563384	-0.44139	-0.251873	-0.0328743	0.173453	0.309114	0.477724	0.620168	0.707309	0.747447	0.698902
	point137	-0.494704	-0.532726	-0.533825	-0.453162	-0.275956	-0.0568126	0.132869	0.289588	0.427195	0.524467	0.600688	0.637871	0.644212
	point138	-0.524633	-0.550972	-0.540507	-0.444179	-0.260388	-0.051343	0.142207	0.296973	0.434081	0.5332	0.604081	0.644314	0.649458
	point139	-0.555947	-0.577021	-0.553673	-0.436067	-0.255761	-0.042394	0.145422	0.297418	0.438737	0.549773	0.629476	0.67136	0.673821
	point140	-0.586558	-0.602751	-0.572524	-0.450225	-0.251872	-0.0366539	0.127342	0.303779	0.452383	0.565776	0.64787	0.690914	0.697347
	point141	-0.589796	-0.595679	-0.5446	-0.403239	-0.221703	-0.0363321	0.153305	0.281024	0.445839	0.564591	0.650782	0.69248	0.678486
	point142	-0.624862	-0.628711	-0.575924	-0.431705	-0.228182	-0.0211184	0.155685	0.259859	0.427276	0.543141	0.677628	0.719901	0.69263
	point143	-0.642605	-0.637969	-0.583937	-0.442858	-0.247069	-0.0160564	0.166611	0.308231	0.4107	0.527037	0.631901	0.680388	0.722028
	point144	-0.65548	-0.644314	-0.587424	-0.446739	-0.24872	-0.0184925	0.162651	0.317862	0.414017	0.529361	0.617405	0.666236	0.705618
	point145	-0.663654	-0.647842	-0.578732	-0.449308	-0.262639	-0.0383502	0.110895	0.32921	0.468849	0.586796	0.610299	0.654268	0.724723
	point146	-0.660635	-0.646673	-0.582358	-0.42908	-0.22655	-0.0371677	0.105271	0.262756	0.466228	0.560723	0.676566	0.715807	0.717954
	point147	-0.636592	-0.620105	-0.559486	-0.440566	-0.246853	-0.0556035	0.16908	0.320489	0.484471	0.546636	0.692431	0.735645	0.697213
	point148	-0.584596	-0.62539	-0.572961	-0.419253	-0.236934	-0.0772047	0.157562	0.325927	0.484172	0.583044	0.695905	0.738235	0.691332
	point149	-0.631523	-0.621594	-0.574426	-0.42899	-0.241571	-0.0899334	0.146818	0.306153	0.451454	0.601879	0.672582	0.718497	0.667615
	point150	-0.619288	-0.601774	-0.561921	-0.439814	-0.252829	-0.0341814	0.145191	0.29604	0.437793	0.606516	0.654781	0.705863	0.728308
	point151	-0.592934	-0.600681	-0.571063	-0.439634	-0.257652	-0.0354265	0.129809	0.285349	0.422186	0.584169	0.637901	0.6872	0.721148
	point152	-0.558972	-0.584738	-0.562608	-0.457212	-0.275919	-0.0503544	0.121116	0.273438	0.494812	0.575207	0.698751	0.722257	0.711684
	point153	-0.535191	-0.562935	-0.5517	-0.462677	-0.297628	-0.0606244	0.165353	0.335198	0.459564	0.616012	0.679763	0.728811	0.720616
	point154	-0.49415	-0.523228	-0.522368	-0.45329	-0.291179	-0.078595	0.120483	0.279908	0.417205	0.519553	0.591925	0.635341	0.644443
	point155	-0.526576	-0.556624	-0.549584	-0.46564	-0.295948	-0.0718671	0.132063	0.293169	0.433531	0.540639	0.616441	0.658649	0.665252
	point156	-0.551445	-0.572635	-0.611436	-0.461265	-0.280924	-0.0632545	0.114895	0.275752	0.420672	0.533012	0.630749	0.657984	0.664655
	point157	-0.57798	-0.595291	-0.602307	-0.470445	-0.282962	-0.0700231	0.143505	0.238367	0.436799	0.553169	0.613509	0.687719	0.696477
	point158	-0.599542	-0.614522	-0.556303	-0.456988	-0.2607	-0.0461262	0.131748	0.2844	0.419497	0.563731	0.632365	0.699643	0.703439
	point159	-0.613781	-0.619976	-0.574431	-0.47584	-0.289545	-0.0784917	0.124835	0.289824	0.405356	0.562154	0.615385	0.706427	0.676553
	point160	-0.638786	-0.638157	-0.582494	-0.469714	-0.284759	-0.0709204	0.129633	0.291164	0.442498	0.5896	0.605017	0.705472	0.667771
	point161	-0.658411	-0.658561	-0.574993	-0.452027	-0.273911	-0.0587485	0.133778	0.308255	0.438471	0.551705	0.655063	0.698885	0.712033
	point162	-0.656241	-0.653051	-0.591529	-0.461811	-0.256434	-0.0530061	0.142863	0.31721	0.458499	0.535683	0.658163	0.681344	0.710968
	point163	-0.650959	-0.644343	-0.589607	-0.445486	-0.263484	-0.0547729	0.150976	0.302086	0.473367	0.537118	0.670981	0.681741	0.730074
	point164	-0.645673	-0.643034	-0.593882	-0.465325	-0.280458	-0.0699927	0.126739	0.317001	0.463468	0.522588	0.687098	0.662045	0.712153
	point165	-0.630786	-0.63142	-0.588809	-0.461992	-0.281334	-0.0739749	0.113379	0.295249	0.471574	0.521144	0.675089	0.651886	0.721757
	point166	-0.603606	-0.608497	-0.562932	-0.449385	-0.274373	-0.0697869	0.080976	0.273024	0.448993	0.5811	0.683225	0.713677	0.723136
	point167	-0.58845	-0.600472	-0.552678	-0.455635	-0.2814	-0.0724493	0.0903876	0.258749	0.426853	0.596004	0.671339	0.733053	0.712263
	point168	-0.571883	-0.586924	-0.566738	-0.455414	-0.30468	-0.105923	0.110713	0.265811	0.423496	0.593552	0.656282	0.713719	0.708771
	point169	-0.545592	-0.568475	-0.565907	-0.462289	-0.300853	-0.0985059	0.11276	0.245952	0.409953	0.575415	0.645128	0.727107	0.694147
	point170	-0.524486	-0.553449	-0.54334	-0.465613	-0.28177	-0.0785221	0.103153	0.269894	0.397387	0.556293	0.632452	0.719718	0.692796
	point171	-0.485667	-0.51418	-0.51511	-0.497758	-0.316597	-0.114838	0.0815306	0.240709	0.382068	0.491884	0.573808	0.621642	0.63216
	point172	-0.51899	-0.543974	-0.541785	-0.5148	-0.321563	-0.114246	0.0960603	0.265248	0.402615	0.512336	0.593087	0.640502	0.650961
	point173	-0.568881	-0.571299	-0.555936	-0.505131	-0.324281	-0.118611	0.0921848	0.252137	0.407174	0.522544	0.609315	0.656418	0.670258
	point174	-0.592398	-0.581673	-0.558671	-0.449585	-0.332864	-0.110967	0.103429	0.267377	0.404579	0.520944	0.611935	0.663004	0.673275
	point175	-0.619302	-0.601731	-0.571069	-0.46629	-0.330487	-0.102695	0.0882352	0.279845	0.423842	0.537807	0.632672	0.68053	0.689666
	point176	-0.636515	-0.624589	-0.591586	-0.480245	-0.311437	-0.106509	0.0902215	0.26407	0.445514	0.556006	0.653055	0.706144	0.711792
	point177	-0.640988	-0.639151	-0.603503	-0.468845	-0.321853	-0.100577	0.0922352	0.255851	0.426538	0.549395	0.646188	0.676321	0.700977
	point178	-0.548839	-0.641468	-0.604848	-0.473497	-0.307395	-0.0971457	0.0974686	0.2623	0.413096	0.555064	0.655309	0.650902	0.710086
	point179	-0.656233	-0.65921	-0.623468	-0.487366	-0.305742	-0.0905601	0.10672	0.272162	0.429283	0.572045	0.661181	0.642671	0.708208
	point180	-0.649093	-0.650781	-0.613257	-0.497277	-0.307994	-0.102715	0.0971451	0.267049	0.430488	0.555184	0.657411	0.693159	0.698412
	point181	-0.64618	-0.648369	-0.614208	-0.509715	-0.333255	-0.120266	0.0870112	0.259756	0.423437	0.521362	0.641544	0.70706	0.690747
	point182	-0.628519	-0.628381	-0.592542	-0.485247	-0.318442	-0.11888	0.0774111	0.24322	0.405962	0.503671	0.639917	0.709043	0.668174
	point183	-0.615963	-0.621366	-0.590008	-0.488797	-0.320084	-0.113472	0.0810848	0.245067	0.410429	0.499505	0.634552	0.707644	0.661549
	point184	-0.598782	-0.610044	-0.587617	-0.485073	-0.328097	-0.13952	0.0865862	0.25208	0.412281	0.556984	0.620755	0.712961	0.707717
	point185	-0.575785	-0.594537	-0.576542	-0.485986	-0.314516	-0.108945	0.053193	0.232387	0.389832	0.540586	0.597121	0.692626	0.719302
	point186	-0.556793	-0.579226	-0.568267	-0.488554	-0.338483	-0.128492	0.0489861	0.217556	0.371522	0.539365	0.596913	0.695631	0.720968
	point187	-0.530757	-0.560158	-0.554195	-0.48364	-0.340897	-0.141988	0.0680485	0.216673	0.372993	0.540517	0.661218	0.684616	0.701449
	point188	-0.481253	-0.508105	-0.584887	-0.456203	-0.360378	-0.156594	0.0621035	0.22172	0.370812	0.476922	0.561493	0.611122	0.624824
	point189	-0.513646	-0.534422	-0.602292	-0.470711	-0.385764	-0.174985	0.055874	0.239853	0.367923	0.485249	0.587766	0.623685	0.639449
	point190	-0.536543	-0.549488	-0.607972	-0.463895	-0.331178	-0.178274	0.0412702	0.229112	0.382135	0.500712	0.574065	0.63887	0.655828
	point191	-0.571849	-0.586885	-0.608786	-0.498416	-0.346125	-0.136902	0.0306855	0.21378	0.394084	0.521502	0.613959	0.675061	0.676795
	point192	-0.591903	-0.602474	-0.627033	-0.500321	-0.313884	-0.154128	0.0468292	0.213712	0.400462	0.52339	0.62287	0.668413	0.689453
	point193	-0.612502	-0.624387	-0.61601	-0.51826	-0.348914	-0.120634	0.0788931	0.233667	0.39664	0.524929	0.629955	0.686541	0.674741
	point194	-0.625315	-0.632554	-0.612513	-0.520156	-0.343987	-0.143437	0.0587232	0.232477	0.383099	0.518013	0.621966	0.677059	0.656178
	point195	-0.629363	-0.634831	-0.505539	-0.519518	-0.356062	-0.137929	0.0614412	0.228727	0.387746	0.532763	0.635028	0.689486	0.697002
	point196	-0.645498	-0.653144	-0.532958	-0.540886	-0.370841	-0.141433	0.0568125	0.237045	0.392128	0.527975	0.633635	0.690555	0.693333
	point197	-0.638906	-0.643306	-0.537658	-0.528721	-0.379815	-0.16429	0.0432348	0.221972	0.396026	0.51624	0.625712	0.683762	0.698923
	point198	-0.633805	-0.639787	-0.571074	-0.525465	-0.376609	-0.171811	0.036061	0.220117	0.385928	0.522502	0.630903	0.691193	0.707052
	point199	-0.624255	-0.631733	-0.607102	-0.520439	-0.367402	-0.163825	0.0441879	0.218573	0.384603	0.523492	0.627162	0.680701	0.694097
	point200	-0.609614	-0.612684	-0.589015	-0.503804	-0.360317	-0.166656	0.0266007	0.197413	0.369191	0.495821	0.611984	0.678569	0.706356
	point201	-0.598124	-0.607981	-0.588382	-0.507279	-0.357727	-0.155297	0.052686	0.216734	0.377709	0.507469	0.598659	0.668099	0.694871
	point202	-0.567417	-0.579692	-0.562899	-0.485343	-0.338637	-0.136985	0.0407291	0.215276	0.3711	0.511342	0.59461	0.655123	0.693423
	point203	-0.553862	-0.571609	-0.559273	-0.493334	-0.354844	-0.161015	0.0342669	0.204652	0.365752	0.500654	0.584048	0.653526	0.686986
	point204	-0.531657	-0.555079	-0.552648	-0.494661	-0.364041	-0.168217	0.0272636	0.197665	0.358494	0.489886	0.618154	0.637326	0.672378
	point205	-0.490822	-0.574812	-0.510965	-0.462888	-0.349985	-0.173626	0.0182865	0.184396	0.343612	0.460191	0.550053	0.604452	0.620659
	point206	-0.510136	-0.608287	-0.519683	-0.52658	-0.37276	-0.17925	0.00913433	0.204399	0.375597	0.466592	0.559585	0.616734	0.639239
	point207	-0.540126	-0.601059	-0.547486	-0.50599	-0.365369	-0.186655	0.0180874	0.20051	0.358907	0.46473	0.566978	0.630281	0.650014
	point208	-0.562881	-0.626425	-0.563163	-0.540603	-0.38512	-0.182617	0.0149635	0.181329	0.372612	0.482964	0.58064	0.639948	0.657175
	point209	-0.598962	-0.636289	-0.593229	-0.544041	-0.370887	-0.184312	0.00146213	0.187552	0.377089	0.494605	0.598969	0.65848	0.68148
	point210	-0.596242	-0.509532	-0.580421	-0.549959	-0.408801	-0.174291	0.018278	0.184963	0.354453	0.507624	0.610185	0.668261	0.683663
	point211	-0.619749	-0.525668	-0.607401	-0.5478	-0.404869	-0.210841	0.0231451	0.169996	0.347311	0.4964	0.607962	0.669473	0.690169
	point212	-0.625718	-0.554956	-0.616062	-0.546049	-0.41742	-0.19842	0.0350376	0.191272	0.346427	0.502578	0.605979	0.664715	0.682779
	point213	-0.636758	-0.640042	-0.618741	-0.465786	-0.415821	-0.219787	0.00120492	0.198896	0.337633	0.509241	0.600129	0.679218	0.70186
	point214	-0.633979	-0.639905	-0.617835	-0.488397	-0.414523	-0.218789	-0.00688446	0.208819	0.350185	0.492562	0.615911	0.664001	0.682744
	point215	-0.632781	-0.63686	-0.614798	-0.493722	-0.3529	-0.218582	-0.0130334	0.171299	0.366177	0.490677	0.604914	0.673787	0.695667
	point216	-0.613369	-0.615301	-0.5939	-0.517779	-0.388438	-0.207947	-0.00856635	0.162556	0.338509	0.486804	0.598075	0.65974	0.68184
	point217	-0.609634	-0.617325	-0.597327	-0.52848	-0.400275	-0.214183	-0.014052	0.162282	0.336727	0.482002	0.5925	0.659983	0.681471
	point218	-0.599655	-0.607443	-0.589131	-0.517894	-0.389232	-0.201237	-0.00138039	0.168272	0.351364	0.491285	0.603522	0.651682	0.681139
	point219	-0.578888	-0.593763	-0.581384	-0.513349	-0.385816	-0.20118	-0.00688307	0.165102	0.334134	0.47693	0.587102	0.637326	0.67517
	point220	-0.551865	-0.567494	-0.558605	-0.504835	-0.388636	-0.219473	0.0402517	0.178261	0.315968	0.454844	0.570215	0.627427	0.664425
	point221	-0.527822	-0.545401	-0.542712	-0.486742	-0.372712	-0.198458	-0.00529034	0.145579	0.331043	0.464367	0.567195	0.658302	0.651541
	point222	-0.486241	-0.507927	-0.510055	-0.46601	-0.415591	-0.222641	-0.0116688	0.154067	0.331139	0.429514	0.524063	0.58295	0.609087
	point223	-0.516416	-0.53324	-0.529835	-0.482259	-0.426265	-0.219432	-0.0313013	0.142726	0.305795	0.481669	0.543454	0.607475	0.635993
	point224	-0.549231	-0.564898	-0.559078	-0.50671	-0.419327	-0.236691	-0.021938	0.148235	0.308365	0.466977	0.563367	0.622252	0.643348
	point225	-0.571599	-0.5834	-0.574643	-0.518073	-0.449548	-0.250214	-0.0263091	0.153999	0.319675	0.46364	0.559555	0.624939	0.650712
	point226	-0.57805	-0.584907	-0.5728	-0.5107	-0.437208	-0.223752	-0.034894	0.151988	0.327552	0.441821	0.581058	0.647066	0.671403
	point227	-0.584987	-0.586807	-0.594336	-0.53376	-0.368171	-0.258879	-0.0412962	0.137645	0.323271	0.451347	0.552109	0.620345	0.644719
	point228	-0.609589	-0.61893	-0.601908	-0.539067	-0.385981	-0.261385	-0.00514005	0.143188	0.301045	0.457052	0.571075	0.648971	0.67184
	point229	-0.620575	-0.628749	-0.613192	-0.549198	-0.398222	-0.246324	-0.0233786	0.187055	0.318848	0.467538	0.586126	0.651295	0.671979
	point230	-0.629924	-0.636306	-0.623226	-0.565443	-0.402871	-0.257196	-0.0420817	0.162529	0.351496	0.437908	0.577563	0.642653	0.679897
	point231	-0.627531	-0.632948	-0.614276	-0.554007	-0.390175	-0.198137	-0.0304617	0.154664	0.32637	0.458263	0.576581	0.643784	0.670629
	point232	-0.62264	-0.624338	-0.605431	-0.541519	-0.425356	-0.219415	-0.0539361	0.151559	0.325823	0.47149	0.588675	0.642345	0.669195
	point233	-0.620337	-0.625861	-0.605838	-0.544709	-0.431889	-0.225411	-0.0318813	0.131071	0.308337	0.456155	0.576079	0.657449	0.685651
	point234	-0.611982	-0.619312	-0.604165	-0.545744	-0.430163	-0.24945	-0.0446451	0.143985	0.315973	0.465692	0.584798	0.651268	0.679235
	point235	-0.595096	-0.605596	-0.592058	-0.534028	-0.411182	-0.230509	-0.027911	0.149843	0.32158	0.463679	0.572312	0.63856	0.666398
	point236	-0.566636	-0.576134	-0.560407	-0.505635	-0.399079	-0.240941	-0.0587753	0.112506	0.286187	0.43352	0.554932	0.625023	0.65883
	point237	-0.565446	-0.583725	-0.574626	-0.518453	-0.405333	-0.237619	-0.0396143	0.127737	0.299784	0.441786	0.556547	0.621523	0.653402
	point238	-0.541797	-0.562192	-0.559476	-0.508507	-0.407636	-0.240998	-0.0532833	0.116389	0.290671	0.433121	0.550459	0.613612	0.644677
	point239	-0.572582	-0.605916	-0.509067	-0.50697	-0.373275	-0.234016	-0.0691067	0.0992047	0.263331	0.403734	0.50978	0.577592	0.608334
	point240	-0.578215	-0.511322	-0.519209	-0.532578	-0.39255	-0.24682	-0.0674199	0.102285	0.271295	0.400699	0.510639	0.583951	0.615947
	point241	-0.596622	-0.520916	-0.552068	-0.530514	-0.410989	-0.260791	-0.0569197	0.108872	0.276239	0.404819	0.517959	0.588259	0.619763
	point242	-0.613292	-0.555007	-0.577111	-0.543412	-0.436066	-0.273413	-0.0453645	0.124456	0.285971	0.422922	0.540938	0.610961	0.644603
	point243	-0.612222	-0.584959	-0.577745	-0.556582	-0.429272	-0.271751	-0.0813728	0.131272	0.288455	0.428793	0.547738	0.62023	0.648447
	point244	-0.491207	-0.587951	-0.593848	-0.549327	-0.435663	-0.267271	-0.0519445	0.144448	0.297589	0.436088	0.55548	0.624556	0.657288
	point245	-0.505797	-0.620454	-0.609605	-0.551373	-0.456904	-0.285315	-0.0659537	0.120433	0.300467	0.442003	0.558686	0.631487	0.661877
	point246	-0.541032	-0.616174	-0.601641	-0.566934	-0.439558	-0.273574	-0.0780569	0.113906	0.313378	0.435257	0.538029	0.609669	0.644986
	point247	-0.611856	-0.616623	-0.604851	-0.538059	-0.442495	-0.264791	-0.0823637	0.097941	0.302355	0.449034	0.560164	0.634206	0.666808
	point248	-0.624035	-0.627584	-0.617328	-0.467897	-0.467622	-0.301942	-0.0761197	0.0981407	0.300765	0.446571	0.558904	0.626817	0.660178
	point249	-0.606815	-0.613136	-0.595878	-0.476458	-0.427255	-0.255307	-0.0521591	0.131435	0.291256	0.43363	0.547805	0.620021	0.653684
	point250	-0.621825	-0.628125	-0.615192	-0.563526	-0.465071	-0.3032	-0.0914033	0.101695	0.274757	0.442547	0.561638	0.630879	0.663051
	point251	-0.607361	-0.610045	-0.592432	-0.536203	-0.433942	-0.279944	-0.0931337	0.0888334	0.271385	0.424162	0.552668	0.624528	0.662842
	point252	-0.604051	-0.615005	-0.602868	-0.548616	-0.452816	-0.289775	-0.0927009	0.089593	0.270875	0.425374	0.549123	0.620899	0.655818
	point253	-0.585377	-0.598815	-0.585919	-0.536322	-0.441139	-0.277653	-0.0893377	0.0949726	0.270375	0.418418	0.540215	0.615757	0.651328
	point254	-0.565701	-0.580443	-0.57472	-0.529455	-0.437534	-0.273261	-0.0944659	0.0817332	0.259841	0.41115	0.538987	0.613104	0.650008
	point255	-0.537837	-0.55413	-0.550961	-0.506754	-0.409318	-0.261316	-0.0604703	0.0903512	0.260297	0.404239	0.520355	0.598216	0.634047
	point256	-0.489933	-0.504518	-0.539738	-0.484977	-0.458546	-0.278357	-0.104997	0.0622877	0.287647	0.362659	0.474746	0.549496	0.588411
	point257	-0.526212	-0.542631	-0.54205	-0.503614	-0.449709	-0.287059	-0.103615	0.0698479	0.226433	0.406766	0.532358	0.562333	0.598009
	point258	-0.536204	-0.547757	-0.581015	-0.500769	-0.409902	-0.305461	-0.09469	0.0739747	0.235953	0.419113	0.531719	0.576467	0.619482
	point259	-0.552905	-0.563789	-0.594542	-0.507656	-0.419775	-0.283609	-0.108193	0.0578729	0.244969	0.419749	0.487851	0.576763	0.61966
	point260	-0.582948	-0.592585	-0.599499	-0.536051	-0.409983	-0.289128	-0.0879663	0.0923279	0.22698	0.42202	0.504657	0.596311	0.63419
	point261	-0.599863	-0.60681	-0.602155	-0.548351	-0.424925	-0.301592	-0.107756	0.077074	0.265117	0.419953	0.497778	0.606212	0.64447
	point262	-0.609774	-0.612008	-0.608065	-0.544931	-0.44514	-0.311318	-0.0795095	0.110431	0.260077	0.374594	0.525408	0.607908	0.643566
	point263	-0.613523	-0.61642	-0.515135	-0.549155	-0.454471	-0.318254	-0.0870228	0.113024	0.276913	0.385007	0.529669	0.6032	0.641021
	point264	-0.62169	-0.624923	-0.554221	-0.560254	-0.4656	-0.304475	-0.0844922	0.113843	0.284541	0.372326	0.533393	0.608451	0.643376
	point265	-0.616603	-0.620805	-0.608385	-0.561396	-0.470418	-0.276333	-0.0910957	0.10453	0.284304	0.404953	0.535699	0.607365	0.644919
	point266	-0.61448	-0.619845	-0.604175	-0.561101	-0.469889	-0.279161	-0.11039	0.0831685	0.269273	0.415274	0.538699	0.614644	0.653452
	point267	-0.603276	-0.609399	-0.595142	-0.546903	-0.456883	-0.272748	-0.114661	0.0655545	0.254154	0.404995	0.526779	0.606173	0.646178
	point268	-0.609266	-0.615161	-0.601629	-0.551689	-0.46123	-0.307231	-0.107077	0.0717913	0.261197	0.413185	0.540264	0.61683	0.657667
	point269	-0.598206	-0.604017	-0.592246	-0.543651	-0.454471	-0.313914	-0.131275	0.0448173	0.232315	0.385947	0.520504	0.60288	0.645105
	point270	-0.55478	-0.566245	-0.554313	-0.50332	-0.41722	-0.271401	-0.102551	0.0532077	0.214797	0.358356	0.489632	0.577464	0.626777
	point271	-0.552917	-0.564741	-0.5573	-0.514807	-0.422684	-0.270997	-0.101203	0.0724129	0.241247	0.385605	0.511706	0.58939	0.638696
	point272	-0.53872	-0.554108	-0.545616	-0.506141	-0.414857	-0.273936	-0.101278	0.0623704	0.230399	0.378775	0.500255	0.581501	0.624669
	point273	-0.498574	-0.512509	-0.508081	-0.538108	-0.409671	-0.273036	-0.108495	0.0545042	0.209124	0.335351	0.450305	0.525964	0.571398
	point274	-0.529399	-0.538607	-0.534281	-0.473551	-0.443383	-0.271628	-0.109219	0.058929	0.223991	0.34895	0.46721	0.545816	0.594195
	point275	-0.552532	-0.562876	-0.556707	-0.49556	-0.442315	-0.309707	-0.132382	0.0675393	0.231064	0.35737	0.478317	0.557312	0.604744
	point276	-0.565178	-0.574526	-0.565266	-0.518335	-0.453873	-0.297901	-0.111724	0.0847087	0.24102	0.371	0.494352	0.569895	0.616914
	point277	-0.585799	-0.593332	-0.580993	-0.522612	-0.470668	-0.308962	-0.127707	0.0793671	0.244237	0.380548	0.50103	0.580629	0.622016
	point278	-0.60598	-0.611565	-0.600588	-0.554022	-0.458049	-0.324569	-0.136871	0.0563848	0.266101	0.387228	0.511119	0.590883	0.635517
	point279	-0.599468	-0.602801	-0.58717	-0.538097	-0.470071	-0.305184	-0.115168	0.0403538	0.256455	0.387065	0.50925	0.589507	0.631049
	point280	-0.624338	-0.622664	-0.605897	-0.559163	-0.476024	-0.311999	-0.106922	0.0555269	0.234489	0.399793	0.514596	0.590812	0.634096
	point281	-0.615314	-0.618887	-0.605213	-0.562157	-0.47774	-0.315515	-0.111205	0.0369583	0.253291	0.397341	0.513049	0.591275	0.632694
	point282	-0.619995	-0.623858	-0.605306	-0.558918	-0.475067	-0.323894	-0.13467	0.0575608	0.198326	0.382811	0.507575	0.585509	0.632409
	point283	-0.620608	-0.622287	-0.607245	-0.563988	-0.397904	-0.321517	-0.115809	0.081373	0.213847	0.395372	0.516801	0.594722	0.639318
	point284	-0.617697	-0.620493	-0.606756	-0.561812	-0.477259	-0.327236	-0.140135	0.0463542	0.227491	0.384221	0.514014	0.595599	0.642727
	point285	-0.613309	-0.61625	-0.601587	-0.557603	-0.464855	-0.327477	-0.139199	0.0385662	0.216711	0.370423	0.501069	0.58471	0.634514
	point286	-0.590988	-0.59868	-0.591713	-0.547375	-0.457369	-0.318674	-0.139885	0.0427215	0.227543	0.380048	0.508462	0.591562	0.639222
	point287	-0.584757	-0.592526	-0.579251	-0.536168	-0.454999	-0.31883	-0.14607	0.0284066	0.208981	0.36212	0.491513	0.577439	0.626975
	point288	-0.572611	-0.58543	-0.579915	-0.539179	-0.457765	-0.322575	-0.149045	0.0195132	0.194751	0.355589	0.486158	0.571651	0.626399
	point289	-0.555925	-0.568843	-0.568141	-0.53208	-0.457942	-0.33427	-0.168301	-0.00214426	0.176544	0.322929	0.463326	0.554319	0.609038
	Fitted	-0.608468	-0.612242	-0.553778	-0.445766	-0.300896	-0.131857	0.048661	0.227969	0.393376	0.532195	0.631734	0.679305	0.662217

## Sheet: Fig. 2c
Fig. 2c
Axial displacement (μm)	3.65	7.3	10.95	14.6	18.25	21.9	25.55	29.2	32.85	36.5	40.15	43.8	47.45	51.1	54.75	58.4	62.05	65.7	69.35	73	76.65	80.3	83.95	87.6	91.25	94.9	98.55	102.2	105.85	109.5	113.15
Intensity (raw data)	0	0	0	0	0	0	0	0	0	0.0107868	0.0724452	0.226344	0.471017	0.77684	1	0.953941	0.728954	0.439218	0.165332	0.0278817	0	0	0	0	0	0	0	0	0	0	0
Intensity (fitted curve)	9.66758e-13	3.94913e-11	1.23541e-09	2.9597e-08	5.43013e-07	7.62954e-06	8.20943e-05	0.000676479	0.00426895	0.0206307	0.0763544	0.216411	0.469733	0.780817	0.993971	0.969001	0.723437	0.413622	0.181106	0.0607278	0.0155944	0.00306674	0.00046186	5.32685e-05	4.70497e-06	3.1825e-07	1.64857e-08	6.53991e-10	1.98684e-11	4.62253e-13	8.23613e-15

## Sheet: Fig. 2j
Fig. 2j
Vessel1 (velocity, mm/s)	2PM	SL			Vessel2 (velocity, mm/s)	2PM	SL			Vessel3 (velocity, mm/s)	2PM	SL
	9.94181	8.57275				8.21812	4.51128				0.416	1.12782
	9.30598	10.894				7.40784	4.76743				0.405	1.12782
	10.2501	8.93413				5.95262	4.40852				0.417	1.28009
	9.7106	10.1276				5.95262	3.50701				0.417	1.28009
	10.0343	8.96473				7.0771	4.44882				0.405	1.20444
	9.85773	9.75686				7.0771	4.73531				0.414	1.20444
	11.3291	8.89319				6.44872	4.9791				0.405	1.12782
	11.3291	10.1153				6.11799	4.69033				0.411	1.12782
	10.1152	7.02832				7.63935	4.40852				0.428
	10.173	10.3103				6.3495	3.50701				0.446
	10.0703	10.894				6.11799	4.44882				0.474
	10.5198	8.93413				7.70549	4.73531				0.53
	10.8666	10.1276				7.40784	4.9791				0.686
	9.7106	8.96473				7.30861	4.69033				0.82
	11.3291	9.75686				5.45652	3.68498				0.933
	10.6354	8.89319				7.49051	5.93076				1.001
	10.2501	10.1153				7.47398	4.77868				1.039
	11.3291	7.02832				6.61409	5.5052				1.039
	9.98034	10.3103				6.3495	5.13718				1.02
	9.55887	8.74132				9.0284	5.99876				0.704
	10.2501	9.6619				6.11799	5.70342				0.558
	10.0049	8.22808				5.95262	5.82578				0.558
	11.3291	8.75634				5.95262	3.68498				0.52
	10.0703	9.44604				6.8456	5.93076				0.491
	11.3291	10.9253				5.95262	4.77868				0.424
	10.4299	7.94125				6.28335	5.5052				0.446
	10.5198	8.74132				7.0771	5.13718				0.45
	11.3291	9.6619				7.09363	5.99876				0.442
	10.9245	8.22808				5.95262	5.70342				0.465
	9.40713	8.75634				5.95262	5.82578				0.474
	9.7106	9.44604				7.65587	5.05422				0.496
	9.94181	10.9253				6.8456	4.6165				0.57
	10.9245	7.94125				5.95262	4.68052				0.623
	10.7896	9.808				6.28335	3.6851				0.558
	10.2501	8.00424				6.61409	6.278				0.515
	10.7896	8.62924				7.87086	5.05422				0.405
	11.3291	7.40903				5.95262	4.6165				0.35
	10.2501	8.44417				7.30861	4.68052				0.378
	9.7106	10.4282				7.47398	3.6851				0.45
	9.7106	8.48841				6.3495	6.278				0.57
	10.1152	7.23624				5.95262	3.82429				0.713
	10.5198	9.32205				6.68023	4.17151				0.763
	10.358	9.71426				7.63935	6.17536				0.785
	10.0343	9.06545				6.11799	6.20628				0.615
	9.91291	9.085				6.68023	5.29783				0.505
	10.2501	9.808				7.87086	4.29232				0.547
	9.75106	8.00424				5.95262	5.70514				0.602
	10.2501	8.62924				6.11799	3.82429				0.623
	9.7106	7.40903				6.51486	4.17151				0.63
	9.7106	8.44417				7.14325	6.17536				0.595
	10.1152	10.4282				6.11799	6.20628				0.623
	10.0673	8.48841				7.30861	5.29783				0.763
	10.0703	7.23624				7.63935	4.29232				0.887
	10.1152	9.32205				6.8456	5.70514				0.933
	10.6817	9.71426				5.95262	5.60768				1.172
	9.7106	9.06545				6.11799	5.14569				1.148
	9.7106	9.085				8.10236	5.1128				1.148
	10.2308	9.26064				6.51486	5.34681				1.08
	10.4042	6.81562				5.95262	5.87857				0.873
	9.7106	8.96473				7.49051	5.38301				0.796
	10.5198	8.30365				7.63935	5.61424				0.808
	10.1152	9.26064				6.44872	3.56648				0.82
	10.2991	6.81562				5.70457	5.60768				0.949
	10.1152	8.96473				6.11799	5.14569				0.887
	11.3291	8.30365				6.68023	5.1128				0.82
	9.91291	9.14914				5.95262	5.34681				0.785
	11.0054	8.01817				6.11799	5.87857				0.405
	10.5198	10.382				7.54012	5.38301				0.384
	9.7106	8.94828				6.11799	5.61424				0.311
	10.5198	8.21912				5.70457	3.56648				0.315
	10.7896	10.0945				5.95262	5.53998				0.389
	10.5198	10.054				7.47398	4.81996				0.496
	9.98034	9.14914				5.95262	4.47634				0.547
	10.5198	8.01817				5.8286	4.93373				0.5
	9.98034	10.382				6.44872	5.25505				0.461
	11.3291	8.94828				5.95262	4.58174				0.414
	9.7106	8.21912				5.95262	4.00228				0.373
	11.3291	10.0945				6.44872	4.69602				0.37
	11.3291	10.054				6.68023	5.02226				0.378
	9.7106	7.10872				5.95262	4.61029				0.389
	10.5198	9.36484				5.70457	4.93323				0.417
	10.0343	9.68613				5.8286	5.64992				0.428
	10.1152	10.3931				5.95262	5.53998				0.496
	10.173	9.02477				5.95262	4.81996				0.669
	10.5198	8.14536				5.95262	4.47634				0.704
	10.2501	10.7411				7.63935	4.93373				0.82
	10.173	8.23871				6.91174	5.25505				0.82
	9.94181	10.8669				5.8286	4.58174				0.983
	10.5198	8.4894				5.62188	4.00228				1.08
	10.358	7.10872				6.68023	4.69602				1.148
	9.91291	9.36484				6.77945	5.02226				1.225
	10.2501	9.68613				5.95262	4.61029				1.148
	10.0049	10.3931				7.47398	4.93323				0.917
	10.2501	9.02477				6.77945	5.64992				0.496
	10.5198	8.14536				6.11799	5.38945				0.421
	9.75106	10.7411				5.58054	3.57628				0.414
	10.4042	8.23871				5.86994	5.66722				0.457
	11.3291	10.8669				6.11799	4.31677				0.461
	9.5982	8.4894				5.70457	6.04323				0.487
	10.0343	10.008				5.95262	5.13937				0.695
	10.3175	8.72564				7.17633	6.17621				0.859
	10.7896	9.2384				7.17633	5.096				0.949
	11.3291	6.91205				5.95262	3.98685				1.059
	11.3291	6.84221				6.91174	3.44429				0.065
	9.89043	9.00681				6.28335	5.38945				0.122
	11.0054	10.008				6.28335	3.57628				0.421
	10.2501	8.72564				6.28335	5.66722				0.424
	10.358	9.2384				7.63935	4.31677				0.428
	9.98034	6.91205				8.10236	6.04323				0.398
	10.385	6.84221				6.68023	5.13937				0.428
	10.6354	9.00681				7.70549	6.17621				0.45
	10.0673	8.45141				7.01096	5.096				0.564
	10.4042	9.57002				6.11799	3.98685				0.713
	9.75556	8.22808				5.70457	3.44429				0.833
	10.9245	10.758				6.28335	4.03644				0.796
	10.2501	7.80934				7.82124	4.78323				0.873
	10.2501	10.5253				6.8456	6.15012				0.661
	10.173	10.2078				6.51486	5.32858				0.582
	9.98034	11.1547				7.87086	3.99842				0.505
	10.5198	8.30239				7.0771	4.04512				0.491
	9.7106	9.63609				5.8286	4.83881				0.478
	10.7896	10.4959				5.95262	5.6391				0.51
	9.7106	10.6642				7.47398	6.11414				0.547
	10.7896	9.41729				7.14325	4.91631				0.742
	11.3291	9.92566				6.11799	4.70059				0.949
	10.0673	7.28064				7.40784	5.27766				1.08
	10.6354	8.45141				6.94482	5.06737				1.059
	10.0673	9.57002				6.11799	4.03644				1.039
	10.173	8.22808				5.95262	4.78323				1.08
	11.3291	10.758				6.51486	6.15012				1.059
	9.98034	7.80934				7.40784	5.32858				1.001
	10.5198	10.5253				6.28335	3.99842				0.966
	10.0673	10.2078				5.95262	4.04512				0.478
	11.3291	11.1547				8.33387	4.83881				0.491
	11.3291	8.30239				8.10236	5.6391				0.525
	9.91291	9.63609				6.61409	6.11414				0.51
	10.6817	10.4959				5.95262	4.91631				0.482
	11.3291	10.6642				7.17633	4.70059				0.428
	10.5198	9.41729				7.17633	5.27766				0.387
	10.1152	9.92566				5.95262	5.06737				0.367
	10.173	7.28064				6.28335	5.00821				0.395
	10.7896	11.0034				7.17633	5.39494				0.424
	10.9245	10.0875				7.24247	3.36261				0.446
	10.5198	10.0666				6.11799	4.70405				0.645
	10.5198	9.9317				7.70549	5.46526				0.873
	10.4042	8.27088				9.0284	5.52876				0.933
	11.3291	8.60768				6.91174	5.20609				1.102
	10.6354	11.0717				6.44872	3.92104				1.102
	10.0703	10.1027				7.87086	4.19281				1.059
	10.6817	8.72587				7.30861	5.00821				1.039
	9.7106	11.0034				6.11799	5.39494				0.966
	10.2501	10.0875				7.63935	3.36261				0.796
	10.8666	10.0666				7.87086	4.70405				0.487
	11.3291	9.9317				6.11799	5.46526				0.496
	10.5198	8.27088				5.20847	5.52876				0.541
	9.96348	8.60768				6.10145	5.20609				0.525
	11.3291	11.0717				7.87086	3.92104				0.52
	10.5198	10.1027				7.19286	4.19281				0.446
	11.3291	8.72587				6.3495	4.45954				0.435
	10.1152	9.14437				7.83777	3.5768				0.461
	9.7106	10.2182				7.30861	4.65012				0.487
	10.0343	6.96392				5.95262	5.73933				0.609
	9.7106	7.41803				5.95262	6.25704				0.833
	10.5198	10.2824				6.8456	4.08691				0.902
	10.5198	9.20701				7.70549	6.19379				0.949
	9.7106	11.08				7.0771	4.45954				1.059
		9.72411					3.5768
		9.14437					4.65012
		10.2182					5.70771
		6.96392					5.73933
		7.41803					6.25704
		10.2824					4.08691
		9.20701					6.19379
		11.08					3.36251
		9.72411					3.83927
		7.21356					3.39479
		10.5158					4.4223
		8.58355					5.40457
		10.6048					4.13587
		8.79095					5.70771
		8.53183					3.36251
		10.1469					3.83927
		7.21356					3.39479
		10.5158					4.4223
		8.58355					5.40457
		10.6048					4.13587
		8.79095					5.66743
		8.53183					4.72374
		10.1469					5.31672
		9.98411					4.17956
		11.1516					5.15356
		9.04678					5.66743
		10.1769					4.72374
		8.63359					5.31672
		9.11712					4.17956
		9.4967					5.15356
		9.01307					4.58347
		9.90262					4.92999
		10.5233					6.22768
		6.95692					4.39958
		9.43466					4.53641
		6.94055					4.48956
		9.98411					4.84692
		11.1516					4.58347
		9.04678					4.92999
		10.1769					6.22768
		8.63359					4.39958
		9.11712					4.53641
		9.4967					4.48956
		9.01307					4.84692
		9.90262					5.4553
		10.5233					4.65012
		6.95692					3.43013
		9.43466					3.93976
		6.94055					4.92582
		9.29462					3.45225
		6.92663					5.54555
		7.29166					3.71931
		6.84868					4.12345
		9.29462					5.4553
		6.92663					4.65012
		7.29166					3.43013
		6.84868					3.93976
		11.1077					4.92582
		6.92621					3.45225
		9.59738					5.54555
		9.39308					3.71931
		11.1449					4.12345
		9.92405					5.02603
		7.42713					5.17862
		7.78433					4.44818
		8.23666					6.0911
		11.1077					5.12759
		6.92621					5.77946
		9.59738					5.02603
		9.39308					5.17862
		11.1449					4.44818
		9.92405					6.0911
		7.42713					5.12759
		7.78433					5.77946
		8.23666					4.85185
		9.37474					4.18575
		8.10541					4.11404
		10.5815					5.65977
		11.2451					4.65012
		8.7931					5.18735
		6.88093					4.81424
		7.58259					5.04376
		8.37111					4.85185
		9.37474					4.18575
		8.10541					4.11404
		10.5815					5.65977
		11.2451					4.65012
		8.7931					5.18735
		6.88093					4.81424
		7.58259					5.04376
		8.37111					5.82942
		8.71497					6.05171
		11.1406					4.91382
		9.90927					5.82942
		7.21954					6.05171
		8.71497					4.91382
		11.1406					5.64484
		9.90927					4.77864
		7.21954					5.54577
		7.11235					5.75077
		7.50572					5.64484
		11.1245					4.77864
		10.6332					5.54577
		10.1266					5.75077
		9.53114					5.21675
		7.11235					5.96281
		7.50572					5.21675
		11.1245					5.96281
		10.6332					5.6391
		10.1266					4.71512
		9.53114					5.594
		10.0875					3.44656
		9.05076					5.6391
		8.69157					4.71512
		7.60923					5.594
		11.0219					3.44656
		8.63319					4.11182
		7.72742					4.602
		10.0875					5.91104
		9.05076					4.3482
		8.69157					4.83664
		7.60923					5.05493
		11.0219					4.92467
		8.63319					4.11182
		7.72742					4.602
		8.78972					5.91104
		7.77418					4.3482
		8.78972					4.83664
		7.77418					5.05493
		10.1637					4.92467
		8.47677					4.69556
		8.96143					3.8751
		9.29829					4.69556
		10.4576					3.8751
		10.1637					4.26451
		8.47677					5.82452
		8.96143					5.08429
		9.29829					5.49785
		10.4576					4.26451
		10.4063					5.82452
		10.6515					5.08429
		9.20185					5.49785
		11.0871					6.28068
		10.7825					4.65025
		8.14536					6.11523
		10.988					6.22859
		10.4063					6.04603
		10.6515					5.6991
		9.20185					6.2053
		11.0871					6.04422
		10.7825					4.04592
		8.14536					4.49874
		10.988					6.28068
		9.78518					4.65025
		8.21037					6.11523
		9.78518					6.22859
		8.21037					6.04603
		7.95258					5.6991
		11.0089					6.2053
		7.79432					6.04422
		7.98304					4.04592
		7.95258					4.49874
		11.0089					4.81805
		7.79432					5.35576
		7.98304					5.61013
		10.1938					4.81805
		9.58295					5.35576
		10.6266					5.61013
		9.72921					5.71688
		8.73783					4.71536
		10.1938					3.73102
		9.58295					3.5138
		10.6266					4.93586
		9.72921					5.71688
		8.73783					4.71536
		7.78059					3.73102
		7.54282					3.5138
		9.3614					4.93586
		9.7287					4.50998
		8.46865					5.76762
		7.78059					4.50998
		7.54282					5.76762
		9.3614					4.40587
		9.7287					4.76897
		8.46865					5.75668
		10.9147					4.04383
		7.59034					4.40587
		8.20053					4.76897
		7.53174					5.75668
		10.9147					4.04383
		7.59034					5.73702
		8.20053					5.73702
		7.53174					4.92259
		7.3212					4.23232
		8.44495					5.75077
		7.5933					4.92259
		9.06347					4.23232
		6.86605					5.75077
		10.9585					5.0675
		7.3212					4.74108
		8.44495					5.30246
		7.5933					6.23018
		9.06347					5.40368
		6.86605					4.06641
		10.9585					5.75785
		7.52465					5.0675
		8.56698					4.74108
		7.52465					5.30246
		8.56698					6.23018
		8.72463					5.40368
		7.71465					4.06641
		7.46706					5.75785
		10.0875					3.56543
		8.33707					5.70078
		8.72463					5.03346
		7.71465					5.49175
		7.46706					5.45795
		10.0875					3.8623
		8.33707					4.73236
		8.64796					3.56543
		7.00168					5.70078
		8.64796					5.03346
		7.00168					5.49175
		8.1455					5.45795
		9.68171					3.8623
		10.5968					4.73236
		10.4371					3.94941
		8.08699					5.81118
		8.79839					3.6002
		8.1455					5.19787
		9.68171					3.94941
		10.5968					5.81118
		10.4371					3.6002
		8.08699					5.19787
		8.79839					3.95977
		11.1166					5.18847
		10.9634					4.51128
		11.1077					4.63932
		6.77701					4.86437
		8.3793					3.95977
		10.4861					5.18847
		7.18913					4.51128
		11.1166					4.63932
		10.9634					4.86437
		11.1077					6.17307
		6.77701					5.20347
		8.3793					4.85749
		10.4861					5.1524
		7.18913					3.82449
		10.054					4.11003
		9.3725					5.58341
		6.80588					4.64516
		9.11544					3.90544
		9.09403					6.17307
		10.054					5.20347
		9.3725					4.85749
		6.80588					5.1524
		9.11544					3.82449
		9.09403					4.11003
		11.1775					5.58341
		10.1697					4.64516
		10.5532					3.90544
		8.28422					4.8854
		11.1099					4.176
		10.1186					6.0062
		11.1775					5.05348
		10.1697					4.72971
		10.5532					5.54235
		8.28422					4.8854
		11.1099					4.176
		10.1186					6.0062
		11.1775					5.05348
		7.12754					4.72971
		9.32306					5.54235
		6.79189					4.83933
		9.85562					5.85391
		11.1248					3.97223
		11.1775					6.09802
		7.12754					4.83933
		9.32306					5.85391
		6.79189					3.97223
		9.85562					6.09802
		11.1248					5.81116
		9.80154					4.26445
		11.1609					5.57971
		9.66092					3.45282
		9.21348					6.30088
		9.81591					6.07349
		9.80154					3.93766
		11.1609					5.0368
		9.66092					5.81116
		9.21348					4.26445
		9.81591					5.57971
		9.01795					3.45282
		9.44296					6.30088
		11.1092					6.07349
		9.01795					3.93766
		9.44296					5.0368
		11.1092					3.90093
		9.26841					4.73359
		10.8869					6.12879
		7.81237					5.85673
		7.28402					3.90093
		7.91937					4.73359
		9.26841					6.12879
		10.8869					5.85673
		7.81237					5.49243
		7.28402					6.22345
		7.91937					4.76951
		11.0039					5.75509
		9.92753					5.49243
		10.9906					6.22345
		10.8314					4.76951
		11.0039					5.75509
		9.92753					5.75077
		10.9906					5.33996
		10.8314					4.97014
		9.30285					4.72342
		9.61901					4.64894
		9.32506					4.96935
		9.99547					3.88926
		9.30285					5.75077
		9.61901					5.33996
		9.32506					4.97014
		9.99547					4.72342
		7.18358					4.64894
		10.8217					4.96935
		10.6227					3.88926
		6.80979					5.80107
		9.20715					5.70696
		7.84295					6.24931
		7.18358					4.76411
		10.8217					4.56448
		10.6227					5.87776
		6.80979					5.80107
		9.20715					5.70696
		7.84295					6.24931
		8.41578					4.76411
		7.45743					4.56448
		8.41578					5.87776
		7.45743					5.49812
		10.6101					6.09924
		9.03095					4.7882
		9.24248					5.49812
		9.5273					6.09924
		10.2249					4.7882
		10.6101					5.78453
		9.03095					3.89917
		9.24248					5.66294
		9.5273					5.78453
		10.2249					3.89917
		7.3315					5.66294
		8.63012					4.18284
		8.25158					4.18284
		9.73283					5.87724
		10.9553					5.87724
		7.3315					4.48422
		8.63012					5.58394
		8.25158					4.48422
		9.73283					5.58394
		10.9553
		7.96384
		8.72305
		8.75632
		11.0618
		8.33213
		7.96384
		8.72305
		8.75632
		11.0618
		8.33213
		8.9775
		8.4577
		8.9775
		8.4577
		10.7945
		9.8764
		8.90609
		10.7945
		9.8764
		8.90609

## Sheet: Fig. 4e
Fig. 4e
	Contra	Ipsi				Contra	Ipsi
Fill fraction (%)	23.36	12.02			Vessel branch number	38	22
	19.15	15.86				35	27
	23.09	11.25				39	15

## Sheet: Fig. 4g
Fig. 4g
	Contra ACA	Contra MCA	Ipsi ACA	Ipsi MCA
Time-to-peak (s)	4.3	3.9	4.2	5.3
	4.1	3.7	3.8	10.7
	3.9	4	3.2	4.4

## Sheet: SFig. 1b
Supplementary Fig. 1b
		Axial displacement (μm)
		0	10	20	30	40	50	60	70	80	90	100	110	120	130	140	150	160	170	180	190	200	210	220	230	240	250
Estimated depth (μm)	point1	600	591	594	615	593	592	587	586	591	573	550	537	535	506	514	514	496	496	471	466	456	446	428	432	419	406
	point2	502	494	481	490	469	462	447	445	447	431	420	406	402	398	384	375	365	366	343	325	328	317	305	294	283	267
	point3	592	585	593	604	586	570	564	575	564	536	544	513	512	496	487	482	475	475	455	445	431	446	393	400	386	395
	point4	547	531	519	514	502	491	477	475	467	456	445	434	422	415	414	402	397	390	362	366	344	347	326	314	297	289
	point5	557	549	539	537	532	517	509	501	500	488	469	463	451	447	437	434	417	421	390	398	382	359	357	350	337	318
	point6	440	429	419	411	407	392	387	380	372	362	352	337	324	323	316	304	294	277	274	264	258	243	230	218	213	194

## Sheet: sFig. 2d
Supplementary Fig. 2d
Recording time (s)	9.08	18.16	27.24	36.32	45.4	54.48	63.56	72.64	81.72	90.8	99.88	108.96	118.04	127.12	136.2	145.28	154.36	163.44	172.52	181.6	190.68	199.76	208.84
Fraction of localized pixels	0.156501	0.301239	0.428341	0.49743	0.571063	0.632232	0.676506	0.712331	0.744508	0.777789	0.797131	0.819129	0.838524	0.863362	0.881062	0.899139	0.914085	0.930172	0.945628	0.961264	0.971702	0.98626	1

## Sheet: SFig. 3a
Supplementary Fig. 3a
		Depth (μm)												Depth (μm)
		0	105	210	315	420	525							0	105	210	315	420	525
Long-axis length wx (px)	0.02	11.2583	10.791	10.084	9.99265	16.5586	31.1993					Short-axis length wy (px)	0.02	3.89775	4.33841	4.85878	5.15892	13.9598	28.0796
	0.015	11.2583	10.6699	9.87021	9.25752	8.18805	12.8933						0.015	3.89775	4.25428	4.64803	5.2038	6.05907	12.631
	0.01	11.2583	10.6797	9.85128	9.14482	8.4472	6.51905						0.01	3.89775	4.30255	4.68809	5.25288	6.25073	7.74349
	0.005	11.2583	10.5047	9.7397	8.75805	7.52048	5.30619						0.005	3.89775	4.01457	4.2448	4.87561	5.60176	7.24594
	0	11.2583	10.773	9.69052	8.6889	7.2257	5.33749						0	3.89775	3.90024	4.14377	4.70298	5.61897	6.94426
		Depth (μm)												Depth (μm)
		0	105	210	315	420	525							0	105	210	315	420	525
Difference wx - wy (px)	0.02	7.36059	6.45262	5.22525	4.83373	2.59875	3.11972					Ellipticity (wx - wy)/(wx + wy)	0.02	0.485582	0.426509	0.350327	0.319273	0.0950266	0.0414866
	0.015	7.36059	6.41557	5.22218	4.05371	2.12898	0.262346						0.015	0.485582	0.42997	0.359658	0.279993	0.148549	-0.0311974
	0.01	7.36059	6.37711	5.1632	3.89194	2.19648	-1.22444						0.01	0.485582	0.425623	0.354932	0.269843	0.141785	-0.0880993
	0.005	7.36059	6.49014	5.4949	3.88244	1.91871	-1.93975						0.005	0.485582	0.446702	0.392415	0.283896	0.145533	-0.154908
	0	7.36059	6.8728	5.54675	3.98592	1.60673	-1.60676						0	0.485582	0.468167	0.400132	0.296611	0.124292	-0.130598

## Sheet: SFig. 3c
Supplementary Fig. 3c
		Calibration method							Calibration method							Calibration method							Calibration method							Calibration method
	0% Intralipid	Long-axis length	Short-axis length	Difference	Quotient			0.5% Intralipid	Long-axis length	Short-axis length	Difference	Quotient			1.0% Intralipid	Long-axis length	Short-axis length	Difference	Quotient			1.5% Intralipid	Long-axis length	Short-axis length	Difference	Quotient			2.0% Intralipid	Long-axis length	Short-axis length	Difference	Quotient
R2	point1	1	1	1	1		R2	point1	0.994764	0.988423	0.995219	0.992597		R2	point1	0.619194	0.871795	0.976609	0.962408		R2	point1	-0.751273	0.147729	0.984761	0.963855		R2	point1	-1.07886	-0.142315	0.649227	-0.908283
	point2	1	1	1	1			point2	0.993687	0.981986	0.99202	0.991587			point2	0.927595	0.935025	0.981568	0.953677			point2	0.82913	0.880629	0.938979	0.872163			point2	-1.2213	-0.136538	0.610682	0.55473
	point3	1	1	1	1			point3	0.991043	0.987786	0.992442	0.991401			point3	0.830491	0.815852	0.97143	0.975016			point3	0.449593	0.925176	0.923095	0.851141			point3	-0.958487	0.0712474	0.473514	0.934148
	point4	1	1	1	1			point4	0.990984	0.987038	0.992371	0.994466			point4	0.806143	0.904847	0.983743	0.956683			point4	0.0957794	0.921327	0.967293	0.94895			point4	-1.57214	-0.154843	0.496768	0.877015
	point5	1	1	1	1			point5	0.992665	0.984932	0.994513	0.993459			point5	0.843484	0.89854	0.97881	0.962939			point5	0.877272	0.884396	0.967054	0.954907			point5	-1.18102	0.0385889	0.399825	0.869017
	point6	1	1	1	1			point6	0.989716	0.986616	0.991043	0.994106			point6	0.895978	0.90443	0.978886	0.969542			point6	0.873183	0.841288	0.97036	0.956552			point6	-1.43215	0.00317775	0.387244	0.862242
	point7	1	1	1	1			point7	0.986388	0.968018	0.995541	0.994915			point7	0.72376	0.856179	0.983296	0.931071			point7	0.858692	0.799213	0.954105	0.915164			point7	-1.5272	0.00804999	0.302736	0.930808
	point8	1	1	1	1			point8	0.982113	0.980803	0.993728	0.990735			point8	0.850156	0.553792	0.965964	0.966141			point8	0.637573	0.76639	0.944637	0.908303			point8	-1.48757	-0.0280915	0.546023	0.926851
	point9	1	1	1	1			point9	0.989933	0.97639	0.993058	0.989696			point9	0.88173	0.808274	0.971763	0.976746			point9	0.770051	0.930293	0.964831	0.93368			point9	-1.34148	-0.044558	0.85301	0.886036
	point10	1	1	1	1			point10	0.988717	0.928691	0.991227	0.994026			point10	0.683674	0.602788	0.987662	0.965877			point10	0.794946	0.170673	0.981688	0.958377			point10	-1.4084	-0.209883	0.401217	0.815919
	point11	1	1	1	1			point11	0.989924	0.990684	0.993302	0.99342			point11	0.754654	0.90559	0.986497	0.97158			point11	0.736671	0.909549	0.772853	0.448567			point11	-1.45737	-0.108796	-2.25327	0.925911
	point12	1	1	1	1			point12	0.992713	0.983426	0.993136	0.991586			point12	0.710787	0.941546	0.981277	0.971829			point12	-0.854346	0.926381	0.980636	0.952148			point12	-1.47783	-0.298118	-1.71705	-0.219616
	point13	1	1	1	1			point13	0.991865	0.988652	0.992392	0.994409			point13	0.867423	0.945907	0.985232	0.966323			point13	0.685938	0.872899	0.108349	0.956177			point13	-1.14508	-0.0871158	0.819772	0.654159
	point14	1	1	1	1			point14	0.99447	0.951392	0.994373	0.993893			point14	0.784629	0.885366	0.980112	0.972113			point14	-0.76565	0.0344781	0.979541	0.964974			point14	-0.948719	-0.102998	0.771497	-0.188385
	point15	1	1	1	1			point15	0.994109	0.988891	0.99328	0.99139			point15	0.917432	0.863267	0.983492	0.969514			point15	0.842457	0.694489	0.976851	0.966359			point15	-0.976523	-0.11052	0.604261	0.827811
	point16	1	1	1	1			point16	0.991948	0.986944	0.991283	0.994849			point16	0.912355	0.820661	0.982264	0.962709			point16	-0.773823	0.598761	0.98129	0.956014			point16	-0.900051	0.0681453	0.652137	0.834489
	point17	1	1	1	1			point17	0.993452	0.977881	0.995439	0.99394			point17	0.898115	0.72532	0.981439	0.965788			point17	0.810347	0.374125	0.966414	0.921371			point17	-0.806401	0.0650872	0.638167	0.918204
	point18	1	1	1	1			point18	0.990743	0.975052	0.992439	0.994238			point18	0.900571	0.633227	0.98197	0.959448			point18	0.840847	0.234219	0.949027	0.953024			point18	-1.09058	0.0180293	0.577015	0.923175
	point19	1	1	1	1			point19	0.987786	0.968817	0.99356	0.993082			point19	0.919133	0.494877	0.98133	0.958122			point19	0.831244	0.936193	0.970109	0.952907			point19	-1.21128	0.0269671	0.79099	0.892414
	point20	1	1	1	1			point20	0.981492	0.975126	0.993596	0.992473			point20	0.914463	0.937456	0.980854	0.959222			point20	0.854222	0.705739	0.968107	0.964482			point20	-1.27732	-0.0227883	0.633733	0.518053
	point21	1	1	1	1			point21	0.989746	0.954891	0.992372	0.992212			point21	0.894673	0.947344	0.981656	0.976301			point21	0.857646	0.911128	0.980919	0.95675			point21	-1.40958	-0.0442805	-2.08006	-1.06756
	point22	1	1	1	1			point22	0.989419	0.989604	0.992652	0.992376			point22	0.777961	0.922009	0.978678	0.964017			point22	-0.927974	0.889914	0.978096	0.658873			point22	-1.36781	-0.0402573	-1.22226	-0.751592
	point23	1	1	1	1			point23	0.990935	0.984464	0.992019	0.98983			point23	0.870805	0.933512	0.988476	0.979328			point23	0.755732	0.858246	0.928566	0.959175			point23	-1.20335	-0.0490143	-1.46544	0.169936
	point24	1	1	1	1			point24	0.990866	0.988609	0.99207	0.992433			point24	0.794914	0.85672	0.978465	0.972575			point24	0.442728	0.863994	0.980552	0.973457			point24	-1.08222	-0.0589676	-2.16326	0.471328
	point25	1	1	1	1			point25	0.992375	0.972538	0.989962	0.991804			point25	0.830177	0.853116	0.989159	0.976001			point25	0.314278	0.802872	-1.31924	0.975811			point25	-0.876878	-0.061639	-1.98376	0.649535
	point26	1	1	1	1			point26	0.994817	0.984156	0.992469	0.992609			point26	0.803647	0.735304	0.984749	0.972076			point26	-0.978561	0.725374	0.986148	0.947993			point26	-0.906435	0.0981376	-0.235755	0.929462
	point27	1	1	1	1			point27	0.992095	0.990585	0.994216	0.99272			point27	0.815199	0.756757	0.986075	0.964459			point27	0.877648	0.18777	0.980321	0.962854			point27	-0.846068	0.0627031	0.746375	0.874999
	point28	1	1	1	1			point28	0.988974	0.974984	0.992671	0.990024			point28	0.911951	0.888936	0.988903	0.956025			point28	0.879959	0.580778	0.975232	0.965524			point28	-0.798552	0.032125	0.851669	0.894042
	point29	1	1	1	1			point29	0.995059	0.983757	0.991836	0.994766			point29	0.924276	0.620703	0.98544	0.970598			point29	0.771026	0.933977	0.975987	0.967761			point29	-0.793451	0.0405423	0.7498	0.65248
	point30	1	1	1	1			point30	0.990898	0.972004	0.993962	0.989763			point30	0.919343	0.945132	0.973868	0.971467			point30	0.859637	0.936317	0.939002	0.896272			point30	-0.913977	-0.0177171	0.886369	-0.528051
	point31	1	1	1	1			point31	0.987237	0.987733	0.994006	0.994747			point31	0.918213	0.855983	0.979732	0.975558			point31	0.838271	0.893812	0.986776	0.969048			point31	-1.19979	-0.0196616	0.833487	-2.08864
	point32	1	1	1	1			point32	0.991021	0.96912	0.992261	0.992815			point32	0.861541	0.896336	0.985537	0.973982			point32	0.761053	0.880741	0.987144	0.978371			point32	-1.41719	0.0101594	-2.1925	-0.2212
	point33	1	1	1	1			point33	0.989206	0.927642	0.994263	0.995327			point33	0.851176	0.883378	0.981392	0.939673			point33	-0.835803	0.861228	0.980447	0.960278			point33	-1.11899	-0.129108	-1.18923	0.430987
	point34	1	1	1	1			point34	0.99172	0.988703	0.99172	0.992298			point34	0.673755	0.792935	0.979728	0.978882			point34	0.767315	0.762109	0.975203	0.970116			point34	-1.02332	-0.024995	-1.14683	0.855487
	point35	1	1	1	1			point35	0.989394	0.989487	0.992938	0.993783			point35	0.84265	0.777065	0.984993	0.971259			point35	-0.852437	0.236318	0.980323	0.970822			point35	-0.909073	0.00942932	-1.0134	0.928328
	point36	1	1	1	1			point36	0.988864	0.988694	0.9952	0.995385			point36	0.912661	0.732666	0.977367	0.977406			point36	0.878593	0.807615	0.974681	0.953746			point36	-0.825468	0.0269038	-1.17758	0.819321
	point37	1	1	1	1			point37	0.990845	0.977366	0.991994	0.991808			point37	0.787256	0.576427	0.985976	0.963977			point37	0.86034	0.694622	0.980315	0.959094			point37	-0.772907	-0.0919426	0.733426	0.734787
	point38	1	1	1	1			point38	0.994366	0.988878	0.993367	0.994007			point38	0.461735	0.88914	0.987438	0.97634			point38	0.672695	0.448567	0.962364	0.927059			point38	-0.850037	0.0465692	-1.75114	-1.32086
	point39	1	1	1	1			point39	0.992934	0.989347	0.990709	0.992793			point39	0.918554	0.620689	0.978685	0.936695			point39	0.460501	0.187665	-0.763498	0.968279			point39	-0.783339	0.000306854	-1.70613	-0.14983
	point40	1	1	1	1			point40	0.993783	0.98125	0.993723	0.995437			point40	0.917379	0.931205	0.988693	0.962769			point40	-1.03901	-0.00981289	0.987152	0.975692			point40	-0.851365	-0.0218395	-2.81593	-0.993814
	point41	1	1	1	1			point41	0.991777	0.982324	0.994486	0.995582			point41	0.887447	0.940496	0.962763	0.973538			point41	0.755364	0.935105	0.973063	0.951478			point41	-1.13529	-0.106391	-1.90185	-2.34907
	point42	1	1	1	1			point42	0.986547	0.966718	0.994052	0.99498			point42	0.811987	0.900002	0.980915	0.974963			point42	-0.919496	0.903682	0.966991	0.955025			point42	-0.772684	-0.29293	-1.16457	0.395917
	point43	1	1	1	1			point43	0.987615	0.988018	0.992801	0.99516			point43	0.917777	0.847052	0.986098	0.930726			point43	-0.810327	0.891407	0.976884	0.946438			point43	-0.913238	0.0546486	-1.35969	0.640349
	point44	1	1	1	1			point44	0.988129	0.959965	0.994147	0.992198			point44	0.758926	0.771157	0.975676	0.972895			point44	-0.932904	0.802419	0.987397	0.966798			point44	-0.946354	0.0178177	-1.05546	0.838098
	point45	1	1	1	1			point45	0.988517	0.963612	0.994189	0.995411			point45	0.927219	0.721979	0.983164	0.965204			point45	0.803547	0.834336	-1.44117	0.972688			point45	-0.931104	-0.109361	-2.1205	0.563358
	point46	1	1	1	1			point46	0.993801	0.983768	0.991779	0.995033			point46	0.888439	0.91837	0.988427	0.976835			point46	0.831341	0.753268	0.971205	0.393219			point46	-0.817826	-0.0616824	0.0447158	-0.687565
	point47	1	1	1	1			point47	0.990215	0.986867	0.991357	0.991962			point47	0.876934	0.590712	0.985595	0.97855			point47	0.837692	0.203549	0.978405	0.943071			point47	-0.829948	0.0768455	-0.525252	-1.44475
	point48	1	1	1	1			point48	0.992189	0.982417	0.992451	0.990884			point48	0.72607	0.597824	0.986039	0.969276			point48	0.847339	0.828939	0.983044	0.972946			point48	-0.841856	-0.0126758	-2.12684	-0.312697
	point49	1	1	1	1			point49	0.989788	0.983534	0.992155	0.992625			point49	0.756568	0.930718	0.984551	0.974714			point49	-0.94319	0.668562	0.97642	0.974786			point49	-0.898121	-0.0865753	-1.38478	-1.02315
	point50	1	1	1	1			point50	0.991159	0.973328	0.993644	0.992507			point50	0.906063	0.930851	0.988744	0.975285			point50	0.0924831	0.509038	0.976824	0.963555			point50	-1.37582	-0.337854	-1.48464	-1.3219
	point51	1	1	1	1			point51	0.993781	0.975115	0.992273	0.994362			point51	0.873668	0.911351	0.987085	0.944398			point51	0.872851	-0.0123418	0.979106	0.957912			point51	-1.25004	-0.116076	-2.33907	0.182446
	point52	1	1	1	1			point52	0.99004	0.989871	0.993754	0.993319			point52	0.899294	0.891118	0.988368	0.969689			point52	0.827622	0.157827	0.985727	0.965258			point52	-1.02912	-0.16346	-1.67087	0.243319
	point53	1	1	1	1			point53	0.992018	0.962528	0.991659	0.99277			point53	0.931628	0.791862	0.98799	0.953873			point53	-0.898641	0.91837	0.987358	0.971508			point53	-0.778732	-0.172499	-1.17412	0.447664
	point54	1	1	1	1			point54	0.987301	0.955407	0.992508	0.993579			point54	0.717796	0.715347	0.985011	0.973182			point54	-0.807777	0.917085	-0.903566	0.976011			point54	-0.83992	0.0398495	-0.880563	0.840739
	point55	1	1	1	1			point55	0.986453	0.969655	0.99283	0.9945			point55	0.778795	0.804465	0.974183	0.976185			point55	0.878835	0.797106	0.940889	0.538161			point55	-0.881145	0.0222176	-1.09679	0.251254
	point56	1	1	1	1			point56	0.987878	0.990374	0.993952	0.9936			point56	0.91366	0.907215	0.979447	0.973359			point56	0.879758	0.707456	0.981865	0.924872			point56	-0.844124	-0.0186283	0.807001	0.332
	point57	1	1	1	1			point57	0.984919	0.985738	0.993343	0.992779			point57	0.906569	0.921681	0.986484	0.960014			point57	0.861348	0.736878	0.985978	0.972934			point57	-0.774213	-0.112801	-2.30068	0.156712
	point58	1	1	1	1			point58	0.995226	0.984951	0.992779	0.993847			point58	0.840028	0.741952	0.987686	0.960143			point58	0.868837	0.182818	0.484047	0.974561			point58	-0.754435	-0.0408274	-2.28147	-2.28049
	point59	1	1	1	1			point59	0.994835	0.98079	0.992293	0.9929			point59	0.788632	0.578502	0.98691	0.97047			point59	0.808498	0.589091	0.925149	0.634937			point59	-0.800302	-0.00413667	-1.54786	-0.484273
	point60	1	1	1	1			point60	0.987785	0.980681	0.993077	0.993073			point60	0.76843	0.527735	0.981133	0.977194			point60	0.833725	0.628708	0.987154	0.865716			point60	-0.862161	-0.0889071	-2.11151	-0.174814
	point61	1	1	1	1			point61	0.984315	0.971031	0.995515	0.995668			point61	0.906042	0.89948	0.986516	0.977669			point61	-0.953837	0.0631359	0.957573	0.976411			point61	-1.37464	-0.149367	-2.64216	-0.593452
	point62	1	1	1	1			point62	0.992365	0.967453	0.992099	0.992438			point62	0.924521	0.767712	0.986443	0.963253			point62	0.772101	0.140745	0.979937	0.935737			point62	-0.816382	-0.202644	-1.73084	-0.993618
	point63	1	1	1	1			point63	0.993328	0.984445	0.993484	0.993803			point63	0.926245	0.727996	0.987796	0.97551			point63	0.809432	0.254432	0.969317	0.96719			point63	-0.8577	-0.0237421	-1.17775	0.750414
	point64	1	1	1	1			point64	0.989154	0.986334	0.992742	0.995549			point64	0.84784	0.932245	0.985296	0.954585			point64	-0.9555	0.762971	0.964624	0.949982			point64	-0.833204	0.0667662	-0.923676	0.635262
	point65	1	1	1	1			point65	0.994111	0.978126	0.994141	0.993353			point65	0.851887	0.859641	0.976809	0.966377			point65	-0.774953	0.917333	0.984772	0.864141			point65	-0.880822	-0.185783	-1.01489	0.285353
	point66	1	1	1	1			point66	0.993068	0.948178	0.991822	0.995643			point66	0.885663	0.733072	0.989104	0.965252			point66	0.815299	0.927311	0.985522	0.972961			point66	-1.0091	-0.234502	-1.51306	0.55702
	point67	1	1	1	1			point67	0.987454	0.96382	0.992005	0.99266			point67	0.878938	0.695866	0.973996	0.936894			point67	0.74391	0.856109	0.970337	0.951135			point67	-0.815657	-0.082869	-2.75443	0.622944
	point68	1	1	1	1			point68	0.991534	0.985719	0.99366	0.992291			point68	0.895702	0.591459	0.98709	0.958265			point68	0.691708	0.0742204	0.982311	0.970084			point68	-0.890516	-0.093353	-0.165194	0.665868
	point69	1	1	1	1			point69	0.994306	0.983466	0.993727	0.993574			point69	0.802981	0.937731	0.974371	0.976614			point69	0.506323	0.663338	0.985063	0.966489			point69	-0.747892	-0.0988001	0.297403	0.777621
	point70	1	1	1	1			point70	0.989847	0.961932	0.99372	0.994208			point70	0.849174	0.945379	0.982862	0.969083			point70	-0.138256	0.368249	-1.45048	0.418042			point70	-0.808492	0.084959	-1.3461	-0.764715
	point71	1	1	1	1			point71	0.986138	0.982758	0.991771	0.989871			point71	0.928167	0.564577	0.983734	0.963847			point71	0.724664	0.921387	-1.71398	0.473126			point71	-1.26388	-0.0646907	-2.83728	-0.163546
	point72	1	1	1	1			point72	0.991505	0.984962	0.993328	0.994518			point72	0.827861	0.908391	0.981466	0.970966			point72	0.830097	0.932202	0.750345	0.719202			point72	-1.38567	-0.141562	0.78702	0.853664
	point73	1	1	1	1			point73	0.991365	0.972788	0.99462	0.992334			point73	0.904748	0.914164	0.95394	0.971988			point73	0.813387	0.51704	0.950868	0.91247			point73	-1.09069	-0.148592	-1.77298	0.0592048
	point74	1	1	1	1			point74	0.991228	0.95022	0.992121	0.994691			point74	0.516328	0.836465	0.985027	0.978939			point74	-0.919156	0.140746	0.982673	0.978775			point74	-1.07705	-0.261728	-1.08328	-1.95481
	point75	1	1	1	1			point75	0.989476	0.987085	0.991435	0.994267			point75	0.841971	0.793646	0.989436	0.9639			point75	-0.866095	0.170474	-0.61679	0.640317			point75	-0.961899	-0.2845	-1.23956	0.921136
	point76	1	1	1	1			point76	0.989292	0.989072	0.990424	0.992886			point76	0.78025	0.548462	0.988695	0.96953			point76	-0.895589	0.907642	0.973591	0.947511			point76	-0.902071	-0.0832566	-1.36543	0.875134
	point77	1	1	1	1			point77	0.993918	0.967228	0.994129	0.992613			point77	0.879232	0.913156	0.984239	0.975934			point77	-0.917069	0.0853381	0.943202	0.926495			point77	-0.797673	-0.169964	0.606412	0.389229
	point78	1	1	1	1			point78	0.987654	0.977567	0.993125	0.989637			point78	0.927951	0.922662	0.988455	0.973646			point78	-1.36765	0.684377	0.91359	0.885441			point78	-0.841735	-0.156742	0.609176	-1.86912
	point79	1	1	1	1			point79	0.992266	0.985538	0.994389	0.993106			point79	0.859448	0.935849	0.989503	0.962403			point79	0.776235	0.122073	0.932002	0.906102			point79	-1.61813	0.0615661	-2.84592	0.156457
	point80	1	1	1	1			point80	0.986251	0.968801	0.990843	0.99376			point80	0.868504	0.860176	0.988704	0.973396			point80	-1.07891	0.768666	0.903856	0.960588			point80	-0.779149	0.0280251	-2.00864	0.807477
	point81	1	1	1	1			point81	0.989803	0.961786	0.992849	0.994096			point81	0.649953	0.903032	0.985726	0.958945			point81	-0.452915	0.885532	0.897374	0.871954			point81	-0.94522	-0.198708	-2.82718	0.937519
	point82	1	1	1	1			point82	0.988793	0.985044	0.994533	0.991402			point82	0.844301	0.821103	0.968113	0.974179			point82	0.511032	0.887545	0.311715	0.976515			point82	-1.13043	-0.299658	0.331578	0.92294
	point83	1	1	1	1			point83	0.991561	0.985485	0.994144	0.995565			point83	0.853014	0.680411	0.982757	0.979132			point83	-0.256996	0.0597951	0.942988	0.755478			point83	-0.855007	-0.0902924	0.363286	0.79801
	point84	1	1	1	1			point84	0.989127	0.988127	0.993064	0.995129			point84	0.929484	0.796466	0.984088	0.971718			point84	0.109624	0.138917	0.93422	0.923468			point84	-1.00229	-0.0615779	-1.07135	-0.18012
	point85	1	1	1	1			point85	0.988558	0.985958	0.994311	0.994194			point85	0.868135	0.789402	0.989653	0.961582			point85	0.680939	0.663301	0.915944	0.914654			point85	-1.6526	-0.337965	-0.984291	-2.32221
	point86	1	1	1	1			point86	0.990929	0.979833	0.99292	0.994929			point86	0.737005	0.93276	0.984322	0.954111			point86	-0.99267	0.125586	0.87163	0.888195			point86	-1.1716	-0.198353	-1.39997	0.296873
	point87	1	1	1	1			point87	0.991201	0.963428	0.99374	0.994025			point87	0.793209	0.911397	0.985452	0.955804			point87	-0.864652	0.860744	0.712569	0.845839			point87	-0.918618	0.098316	0.811804	0.859064
	point88	1	1	1	1			point88	0.992537	0.964267	0.991654	0.993779			point88	0.764629	0.867325	0.984428	0.978688			point88	-0.774075	0.921467	0.841443	0.747994			point88	-0.978774	0.0384979	0.490944	0.798381
	point89	1	1	1	1			point89	0.99397	0.972231	0.991442	0.992491			point89	0.757512	0.852322	0.977204	0.949159			point89	-0.314262	0.885308	0.976622	0.839185			point89	-0.852512	-0.307129	0.473754	0.891253
	point90	1	1	1	1			point90	0.9906	0.955564	0.991545	0.991923			point90	0.852145	0.869456	0.976042	0.959258			point90	0.523376	0.679381	0.979261	0.959986			point90	-0.852239	-0.238119	0.349803	0.834605
	point91	1	1	1	1			point91	0.982284	0.957085	0.990546	0.991027			point91	0.887402	0.775642	0.984221	0.949895			point91	0.389147	0.564929	0.985436	0.967041			point91	-0.758832	-0.238305	0.4788	0.860226
	point92	1	1	1	1			point92	0.989952	0.988046	0.994967	0.99202			point92	0.782356	0.725207	0.988519	0.970292			point92	-0.192331	0.777202	0.983247	0.963988			point92	-0.928452	-0.101458	0.658263	0.752181
	point93	1	1	1	1			point93	0.990506	0.979889	0.993989	0.994469			point93	0.914295	0.728509	0.979657	0.967779			point93	0.649991	0.687893	0.900156	0.972826			point93	-1.35171	-0.0717582	-1.14224	-0.334735
	point94	1	1	1	1			point94	0.989344	0.986638	0.990527	0.992534			point94	0.762113	0.557626	0.985518	0.946127			point94	0.684882	0.512868	0.909227	0.546779			point94	-1.60152	-0.0633509	-1.52415	-1.14269
	point95	1	1	1	1			point95	0.995244	0.985389	0.994105	0.992186			point95	0.54585	0.520216	0.970497	0.962491			point95	0.132359	0.390037	0.879009	0.882859			point95	-1.64267	-0.0996601	0.824948	-1.95156
	point96	1	1	1	1			point96	0.984387	0.976687	0.993514	0.99484			point96	0.704787	0.851795	0.984835	0.968277			point96	0.758098	0.13332	0.976773	0.508002			point96	-1.39762	-0.097519	-1.14509	0.891986
	point97	1	1	1	1			point97	0.992868	0.975558	0.995548	0.993434			point97	0.876293	0.925818	0.981582	0.948744			point97	-0.898134	0.871177	0.978932	0.878695			point97	-1.05472	-0.216811	-1.77097	0.877192
	point98	1	1	1	1			point98	0.98967	0.976487	0.995137	0.995435			point98	0.675555	0.854784	0.973843	0.977943			point98	-0.804213	0.11294	-1.25203	0.85885			point98	-0.922358	0.0130271	0.475147	-0.216501
	point99	1	1	1	1			point99	0.993178	0.970841	0.994866	0.995813			point99	0.87912	0.849078	0.974148	0.970401			point99	-0.920199	0.823756	0.779706	0.969322			point99	-1.01648	-0.20363	0.613617	-0.278513
	point100	1	1	1	1			point100	0.99288	0.972233	0.994049	0.993738			point100	0.784431	0.75105	0.987779	0.939249			point100	-0.811588	0.70719	0.942694	0.960353			point100	-1.06548	-0.0463845	0.474609	0.678383
	point101	1	1	1	1			point101	0.99092	0.953636	0.993368	0.993332			point101	0.759173	0.71779	0.977772	0.95324			point101	0.0787699	0.631595	0.982606	0.6581			point101	-0.910551	-0.0692047	0.754925	0.895619
	point102	1	1	1	1			point102	0.993678	0.950737	0.993269	0.994102			point102	0.793892	0.650189	0.981691	0.965091			point102	-1.30696	0.624114	0.946996	0.868546			point102	-0.9011	-0.127358	-2.04457	0.841222
	point103	1	1	1	1			point103	0.992501	0.987421	0.995323	0.995183			point103	0.80518	0.907328	0.97332	0.968094			point103	0.174357	0.404602	0.959969	0.933833			point103	-1.70988	-0.0944791	0.697282	-1.38864
	point104	1	1	1	1			point104	0.988169	0.987499	0.995113	0.995555			point104	0.788323	0.911932	0.977396	0.970048			point104	0.641663	0.12907	-1.55615	0.932692			point104	-1.55157	-0.118591	0.543197	0.902653
	point105	1	1	1	1			point105	0.993796	0.986376	0.991898	0.991418			point105	0.882734	0.799472	0.980062	0.959473			point105	0.664978	0.156531	0.980699	0.942319			point105	-1.39401	-0.200427	0.385323	0.795311
	point106	1	1	1	1			point106	0.990539	0.957636	0.993835	0.994159			point106	0.853037	0.89137	0.986307	0.967476			point106	-0.875159	0.943447	0.88215	0.978043			point106	-1.13923	-0.214646	-0.546441	0.85555
	point107	1	1	1	1			point107	0.99404	0.97263	0.991382	0.992786			point107	0.658836	0.833155	0.985615	0.971898			point107	-1.13183	0.881391	0.849505	0.516733			point107	-1.03366	0.0470521	-1.05909	0.822524
	point108	1	1	1	1			point108	0.990288	0.938525	0.992569	0.994151			point108	0.797294	0.614363	0.978338	0.969294			point108	0.361499	0.898432	0.788636	0.968767			point108	-1.20452	-0.0397038	-1.94422	0.927278
	point109	1	1	1	1			point109	0.988447	0.933667	0.991207	0.994795			point109	0.694288	0.791088	0.981487	0.96984			point109	0.555328	0.865876	0.879267	0.875732			point109	-0.934697	-0.0239848	0.627029	0.670252
	point110	1	1	1	1			point110	0.980768	0.990121	0.994052	0.994173			point110	0.760021	0.901756	0.987963	0.966038			point110	0.417457	0.598692	0.883192	0.856315			point110	-1.16271	-0.0643566	0.589615	-0.213631
	point111	1	1	1	1			point111	0.990334	0.938517	0.994424	0.995436			point111	0.905501	0.871541	0.984827	0.961089			point111	0.492308	0.0976201	0.889852	0.815738			point111	-1.29345	-0.121932	0.327989	-1.85954
	point112	1	1	1	1			point112	0.992759	0.980201	0.993777	0.995245			point112	0.826606	0.785534	0.977145	0.971924			point112	0.791978	0.218474	0.983807	0.864162			point112	-1.22786	-0.19713	0.405257	0.462365
	point113	1	1	1	1			point113	0.992257	0.976597	0.995238	0.99421			point113	0.845238	0.608715	0.982928	0.974268			point113	-1.0076	0.887245	0.872983	0.837631			point113	-0.974368	-0.222819	0.41827	0.80413
	point114	1	1	1	1			point114	0.994265	0.988781	0.995246	0.995686			point114	0.800061	0.710122	0.976215	0.967685			point114	-0.750792	0.837663	-0.501395	0.869327			point114	-0.874436	-0.0366511	0.57243	0.841623
	point115	1	1	1	1			point115	0.991412	0.989973	0.995246	0.993561			point115	0.758274	0.737238	0.98216	0.947063			point115	-0.545354	0.781919	-0.577165	0.967542			point115	-0.898456	-0.0278236	0.87897	0.76545
	point116	1	1	1	1			point116	0.993613	0.988669	0.991613	0.994158			point116	0.654443	0.540383	0.983451	0.961758			point116	0.493338	0.610895	0.789464	0.906204			point116	-1.35994	-0.246493	-1.42277	0.805387
	point117	1	1	1	1			point117	0.984172	0.978414	0.995301	0.995072			point117	0.87929	0.777391	0.976316	0.959554			point117	0.317997	0.747855	0.736559	0.784953			point117	-1.10918	-0.0805779	-1.78404	0.766509
	point118	1	1	1	1			point118	0.992268	0.968991	0.992849	0.994291			point118	0.783568	0.888928	0.976599	0.935894			point118	-0.972411	0.492438	0.760884	0.790397			point118	-1.25838	-0.277304	-2.45509	0.768287
	point119	1	1	1	1			point119	0.989947	0.966598	0.995532	0.993776			point119	0.82294	0.875729	0.974438	0.965037			point119	-0.739048	0.414502	0.903965	0.896624			point119	-1.58698	-0.114601	0.0846457	0.883583
	point120	1	1	1	1			point120	0.993868	0.964729	0.994245	0.992539			point120	0.741009	0.831579	0.95542	0.968983			point120	-0.821091	-0.00451124	0.888505	0.793959			point120	-1.26542	-0.140728	0.329335	0.773703
	point121	1	1	1	1			point121	0.991903	0.932551	0.995436	0.991568			point121	0.71836	0.815215	0.978868	0.959034			point121	-0.948588	0.0738883	0.88484	0.827349			point121	-1.04348	-0.30997	0.397807	0.932421
	point122	1	1	1	1			point122	0.988474	0.979308	0.994373	0.991861			point122	0.568798	0.794111	0.982883	0.954255			point122	-0.545653	0.0812158	0.917045	0.913349			point122	-1.14211	-0.233784	0.295106	0.841007
	point123	1	1	1	1			point123	0.987816	0.987686	0.992689	0.993904			point123	0.668012	0.728389	0.983727	0.967925			point123	-0.955357	0.0841747	0.975778	0.895733			point123	-1.07452	-0.219561	0.389868	0.801229
	point124	1	1	1	1			point124	0.986616	0.985905	0.993096	0.994383			point124	0.663504	0.626757	0.984392	0.9465			point124	0.167054	0.766803	0.936427	0.895892			point124	-0.944896	-0.230946	0.343589	0.842557
	point125	1	1	1	1			point125	0.986278	0.974803	0.991267	0.992641			point125	0.799746	0.554023	0.983987	0.964752			point125	-1.02241	0.770662	0.984691	0.92682			point125	-1.0604	-0.0740595	0.460174	0.516554
	point126	1	1	1	1			point126	0.988229	0.966487	0.992207	0.995459			point126	0.573688	0.492781	0.95821	0.961615			point126	0.446946	0.811198	0.866247	0.966259			point126	-1.16599	-0.252282	0.646378	-0.937626
	point127	1	1	1	1			point127	0.986861	0.968542	0.994192	0.991167			point127	0.440322	0.92001	0.981392	0.969885			point127	-0.956733	0.742316	0.104742	0.924751			point127	-1.47239	-0.0943083	0.735659	0.740059
	point128	1	1	1	1			point128	0.991365	0.952216	0.99377	0.994294			point128	0.637479	0.890937	0.974522	0.970842			point128	-0.713071	0.602353	-0.670045	0.976388			point128	-1.41698	-0.292527	0.503374	0.829328
	point129	1	1	1	1			point129	0.990574	0.949612	0.994042	0.994539			point129	0.702621	0.79516	0.976821	0.960122			point129	-0.754948	0.56763	0.949907	0.78357			point129	-1.5302	-0.28645	0.388457	0.732224
	point130	1	1	1	1			point130	0.98659	0.938447	0.991163	0.993729			point130	0.794443	0.634918	0.982746	0.952008			point130	-0.83253	0.388052	0.88336	0.874614			point130	-1.36506	-0.115667	0.520415	0.680396
	point131	1	1	1	1			point131	0.988518	0.963473	0.993323	0.994133			point131	0.773937	0.759715	0.98055	0.940294			point131	-1.2171	0.115929	0.859535	0.842606			point131	-1.32118	-0.210559	0.294645	0.621166
	point132	1	1	1	1			point132	0.993762	0.986917	0.993554	0.994016			point132	0.71287	0.796311	0.985831	0.961824			point132	-1.29619	0.232493	0.843824	0.967962			point132	-1.36595	-0.206873	0.229645	0.652162
	point133	1	1	1	1			point133	0.987884	0.979236	0.99368	0.995454			point133	0.698244	0.86423	0.980629	0.954106			point133	-1.30368	0.192602	0.873543	0.978506			point133	-1.44947	-0.256722	0.12446	0.659312
	point134	1	1	1	1			point134	0.989392	0.938916	0.993471	0.994382			point134	0.498305	0.779306	0.97057	0.978558			point134	-1.2422	0.394965	0.888647	0.97069			point134	-1.45071	-0.287879	0.18613	0.677192
	point135	1	1	1	1			point135	0.99521	0.98264	0.994068	0.995525			point135	0.643124	0.676876	0.967828	0.963186			point135	-1.37925	0.0672884	0.917778	0.963633			point135	-1.15046	-0.248063	0.215532	0.709778
	point136	1	1	1	1			point136	0.99444	0.987654	0.994882	0.99524			point136	0.351705	0.773991	0.986439	0.943114			point136	-1.36374	0.0693628	0.962696	0.965647			point136	-0.97712	-0.247535	0.219774	0.757354
	point137	1	1	1	1			point137	0.981021	0.986439	0.993851	0.994068			point137	0.426534	0.796965	0.988743	0.944706			point137	-1.33051	0.0637341	0.944937	0.972496			point137	-1.05152	-0.29035	0.255163	0.810888
	point138	1	1	1	1			point138	0.985907	0.981795	0.994838	0.995348			point138	0.736518	0.723274	0.977354	0.971715			point138	-1.34626	0.0615247	0.973939	0.971999			point138	-1.16391	-0.255301	0.379626	0.783863
	point139	1	1	1	1			point139	0.981463	0.975121	0.99562	0.993194			point139	0.686483	0.621158	0.987297	0.959361			point139	-0.966584	0.0529677	0.769183	0.970738			point139	-1.48946	-0.282938	0.605547	0.570668
	point140	1	1	1	1			point140	0.988627	0.96809	0.993432	0.993713			point140	0.696976	0.560814	0.983386	0.956683			point140	-0.737693	0.0503775	0.901081	0.976511			point140	-1.63235	-0.278301	0.0357612	0.885792
	point141	1	1	1	1			point141	0.987705	0.96953	0.992926	0.990377			point141	0.559327	0.565868	0.969202	0.96363			point141	-0.903196	0.0273208	0.896036	0.95805			point141	-1.60789	-0.291808	0.621808	0.799121
	point142	1	1	1	1			point142	0.983155	0.952888	0.992952	0.990398			point142	0.81877	0.728676	0.977385	0.963887			point142	-0.997364	0.0176407	0.907721	0.734084			point142	-1.68221	-0.305573	0.437145	0.763176
	point143	1	1	1	1			point143	0.982754	0.958742	0.994305	0.992982			point143	0.57746	0.821503	0.988913	0.958234			point143	-1.18319	0.00364644	0.619584	0.966477			point143	-1.66742	-0.322587	-0.0058638	0.492666
	point144	1	1	1	1			point144	0.988818	0.986795	0.99078	0.994998			point144	0.38649	0.887002	0.956691	0.957421			point144	-1.47	-0.00212867	0.72867	0.884478			point144	-1.68697	-0.326355	0.106732	0.552198
	point145	1	1	1	1			point145	0.994737	0.979143	0.991469	0.993088			point145	0.817274	0.879226	0.976042	0.934233			point145	-1.20902	0.0388521	0.650518	0.919133			point145	-1.54071	-0.333667	0.211488	0.577774
	point146	1	1	1	1			point146	0.995386	0.987423	0.991259	0.989559			point146	0.814548	0.566232	0.969841	0.96233			point146	-1.09404	0.0325589	0.598587	0.910857			point146	-1.32641	-0.275411	0.123475	0.558204
	point147	1	1	1	1			point147	0.9888	0.946799	0.992385	0.994423			point147	0.541085	0.829763	0.976342	0.949317			point147	-1.14101	0.0289817	0.609533	0.892953			point147	-1.11617	-0.30272	0.0929008	0.567853
	point148	1	1	1	1			point148	0.982465	0.961211	0.991124	0.99566			point148	0.576709	0.797245	0.985181	0.945726			point148	-1.39568	0.0676179	0.673996	0.88594			point148	-1.17222	-0.282396	0.0898598	0.5495
	point149	1	1	1	1			point149	0.994784	0.980573	0.993941	0.992622			point149	0.497881	0.834676	0.964758	0.930632			point149	-1.16999	0.00241485	0.60724	0.906872			point149	-1.27891	-0.334262	0.0307421	0.508491
	point150	1	1	1	1			point150	0.98387	0.976577	0.993719	0.994624			point150	0.493255	0.728592	0.980258	0.960059			point150	-1.42896	0.00743732	0.609195	0.876575			point150	-1.35583	-0.335859	0.0356814	0.500958
	point151	1	1	1	1			point151	0.987792	0.951072	0.995111	0.994857			point151	0.642051	0.688235	0.984897	0.95481			point151	-1.41858	0.0017952	0.630639	0.874886			point151	-1.5439	-0.303817	-0.007055	0.480065
	point152	1	1	1	1			point152	0.983957	0.949836	0.995535	0.993019			point152	0.462549	0.651882	0.979523	0.931623			point152	-1.37391	0.00312493	0.647755	0.883925			point152	-1.55552	-0.320138	0.0546188	0.532273
	point153	1	1	1	1			point153	0.98428	0.966807	0.993102	0.992061			point153	0.558555	0.684231	0.957312	0.94368			point153	-1.03624	-0.0107415	0.667561	0.904175			point153	-1.57342	-0.306277	0.201455	0.61277
	point154	1	1	1	1			point154	0.984871	0.953526	0.992816	0.992032			point154	0.585572	0.561852	0.962852	0.936375			point154	-1.04675	-0.0200893	0.718308	0.907113			point154	-1.65678	-0.332168	0.303079	0.625132
	point155	1	1	1	1			point155	0.994184	0.975722	0.991485	0.995805			point155	0.462811	0.749929	0.96223	0.976314			point155	-0.936269	-0.0106497	0.945278	0.929146			point155	-1.5815	-0.332282	0.784219	0.455704
	point156	1	1	1	1			point156	0.994698	0.984838	0.995493	0.995465			point156	0.730632	0.820589	0.954217	0.948316			point156	-1.0139	-0.00620271	0.726807	0.943823			point156	-1.35492	-0.332379	0.424769	0.686306
